# Supplementary material for: Talking to Dogs: Companion Animal-Directed Speech in a Stress Test
Source: Animals (Basel). 2019 Jul 4;9(7):417. doi: 10.3390/ani9070417 (PMC6681105; doi:10.3390/ani9070417)
Supplement: Supplementary file 1 [file animals-09-00417-s001.zip]

Archive with 1 entries (1 files):
- animals-530757-supplementary.xlsx
