# Supplementary material for: Talking to Dogs: Companion Animal-Directed Speech in a Stress Test
Source: Animals (Basel). 2019 Jul 4;9(7):417. doi: 10.3390/ani9070417 (PMC6681105; doi:10.3390/ani9070417)
Supplement: Supplementary file 1 [file animals-09-00417-s001.zip › animals-530757-supplementary.xlsx]

## Sheet: Sheet1
interval	dyad	mean	jitter	episode	delta freq (max-min)	duration (s)	owner gender	NEO FFI Dimension neuroticism	NEO FFI Dimension extraversion	NEO FFI Dimension openness	NEO FFI Dimension agreeableness	NEO FFI Dimension conscientiousness	caregiving rating	attachment (6 classes)	attachment (2 classes; 1=secure, 2=non-secure)	episode_collapsed
1	1	213.695	0.00752607	0	167.239	3.70498	2	17	28	34	38	40	7	2	1	0
2	1	186.156	0.00864187	0	117.008	6.176	2	17	28	34	38	40	7	2	1	0
3	1	193.873	0.00962985	0	125.334	3.88898	2	17	28	34	38	40	7	2	1	0
1	1	245.113	0.00896162	0.5	540.274	4.73953	2	17	28	34	38	40	7	2	1	1
1	1	261.9	0.0173884	1	351.629	0.91917	2	17	28	34	38	40	7	2	1	2
2	1	312.511	0.00992445	1	18.3927	0.908961	2	17	28	34	38	40	7	2	1	2
3	1	444.332	0.00436558	1	362.55	0.913685	2	17	28	34	38	40	7	2	1	2
4	1	258.897	0.0212127	1	47.1512	0.12	2	17	28	34	38	40	7	2	1	2
5	1	303.875	0.0241917	1	342.912	2.17453	2	17	28	34	38	40	7	2	1	2
6	1	306.568	0.00720464	1	126.791	0.941424	2	17	28	34	38	40	7	2	1	2
7	1	263.869	0.0100621	1	133.737	0.797153	2	17	28	34	38	40	7	2	1	2
8	1	387.385	0.00553712	1	34.3578	1.24	2	17	28	34	38	40	7	2	1	2
9	1	347.634	0.0179087	1	269.27	0.545948	2	17	28	34	38	40	7	2	1	2
10	1	344.269	0.00656015	1	232.939	0.536	2	17	28	34	38	40	7	2	1	2
11	1	481.688	0.00107771	1	18.2421	0.550277	2	17	28	34	38	40	7	2	1	2
12	1	366.163	0.00395409	1	37.7686	0.12	2	17	28	34	38	40	7	2	1	2
13	1	215.258	0.0108976	1	59.7357	0.504	2	17	28	34	38	40	7	2	1	2
14	1	267.941	0.00699948	1	46.7937	1.144	2	17	28	34	38	40	7	2	1	2
16	1	305.343	0.0131477	1	225.826	1.4352	2	17	28	34	38	40	7	2	1	2
17	1	364.781	0.0133374	1	272.823	1.416	2	17	28	34	38	40	7	2	1	2
18	1	315.815	0.0112385	1	75.2423	0.320149	2	17	28	34	38	40	7	2	1	2
19	1	466.285	0.00368724	1	21.298	0.656	2	17	28	34	38	40	7	2	1	2
20	1	419.143	0.0074218	1	235.936	0.77911	2	17	28	34	38	40	7	2	1	2
21	1	454.27	0.00509654	1	26.7464	0.660079	2	17	28	34	38	40	7	2	1	2
22	1	345.066	0.00972037	1	236.142	0.88732	2	17	28	34	38	40	7	2	1	2
23	1	498.493	0.00362853	1	192.558	0.474891	2	17	28	34	38	40	7	2	1	2
24	1	311.248	0.00512728	1	122.369	1.24441	2	17	28	34	38	40	7	2	1	2
25	1	297.669	0.00256104	1	47.7547	1.02862	2	17	28	34	38	40	7	2	1	2
26	1	339.528	0.00539671	1	296.398	4.488	2	17	28	34	38	40	7	2	1	2
27	1	231.774	0.00802137	1	18.6982	0.144	2	17	28	34	38	40	7	2	1	2
28	1	210.569	0.00307122	1	27.8875	0.68	2	17	28	34	38	40	7	2	1	2
30	1	240.461	0.00960168	1	112.856	2.464	2	17	28	34	38	40	7	2	1	2
32	1	178.458	0.00349183	1	4.45818	0.112	2	17	28	34	38	40	7	2	1	2
33	1	161.715	0.00786464	1	24.4836	0.208	2	17	28	34	38	40	7	2	1	2
34	1	246.384	0.00942121	1	156.256	5.13139	2	17	28	34	38	40	7	2	1	2
35	1	308.449	0.00507025	1	255.273	2.39593	2	17	28	34	38	40	7	2	1	2
36	1	266.991	0.0173506	1	137.751	0.448	2	17	28	34	38	40	7	2	1	2
37	1	254.465	0.00649073	1	194.263	4.40413	2	17	28	34	38	40	7	2	1	2
38	1	187.334	0.0065048	1	18.7529	0.176	2	17	28	34	38	40	7	2	1	2
39	1	448.842	0.00698322	1	44.2212	0.692542	2	17	28	34	38	40	7	2	1	2
40	1	227.4	0.010773	1	165.193	9.94121	2	17	28	34	38	40	7	2	1	2
41	1	194.876	0.00769353	1	27.2496	0.144	2	17	28	34	38	40	7	2	1	2
42	1	162.775	0.0197902	1	34.3483	0.68	2	17	28	34	38	40	7	2	1	2
43	1	220.033	0.018337	1	124.376	1.072	2	17	28	34	38	40	7	2	1	2
44	1	470.119	0.0158305	1	322.628	0.288	2	17	28	34	38	40	7	2	1	2
45	1	389.62	0.00843785	1	179.78	0.384	2	17	28	34	38	40	7	2	1	2
46	1	231.859	0.0152144	1	81.7528	0.744	2	17	28	34	38	40	7	2	1	2
47	1	385.593	0.00923342	1	193.766	0.965783	2	17	28	34	38	40	7	2	1	2
48	1	279.04	0.00683517	2	78.8822	1.03072	2	17	28	34	38	40	7	2	1	3
50	1	305.143	0.00387127	3	72.8595	0.552	2	17	28	34	38	40	7	2	1	4
51	1	322.359	0.00641561	4	185.449	7.98258	2	17	28	34	38	40	7	2	1	5
52	1	231.242	0.0102745	4	129.464	0.696	2	17	28	34	38	40	7	2	1	5
53	1	221.372	0.010298	4	78.2597	1.032	2	17	28	34	38	40	7	2	1	5
54	1	234.486	0.0170694	4	131.779	0.852128	2	17	28	34	38	40	7	2	1	5
55	1	265.186	0.0107127	4	134.373	0.88	2	17	28	34	38	40	7	2	1	5
56	1	223.292	0.00995173	4	143.796	0.712	2	17	28	34	38	40	7	2	1	5
57	1	230.063	0.0117137	4	12.7489	2.032	2	17	28	34	38	40	7	2	1	5
58	1	230.903	0.0105599	4	123.834	2.392	2	17	28	34	38	40	7	2	1	5
59	1	251.91	0.0130167	4	45.8298	0.336	2	17	28	34	38	40	7	2	1	5
60	1	205.554	0.0141077	4	63.3994	0.496	2	17	28	34	38	40	7	2	1	5
61	1	193.885	0.0179793	4	5.81135	0.256	2	17	28	34	38	40	7	2	1	5
62	1	171.593	0.0101785	4	3.42163	0.152	2	17	28	34	38	40	7	2	1	5
63	1	187.336	0.0103702	4	66.2757	0.432	2	17	28	34	38	40	7	2	1	5
64	1	232.895	0.00625929	4	91.3163	0.992	2	17	28	34	38	40	7	2	1	5
65	1	211.502	0.00574845	4	7.35444	1.02964	2	17	28	34	38	40	7	2	1	5
66	1	270.086	0.0201931	4	243.642	1.17949	2	17	28	34	38	40	7	2	1	5
67	1	253.435	0.0137343	4	227.546	1.44739	2	17	28	34	38	40	7	2	1	5
68	1	226.858	0.0114261	4	76.5863	0.28	2	17	28	34	38	40	7	2	1	5
69	1	296.014	0.00845545	4	264.822	1.28	2	17	28	34	38	40	7	2	1	5
70	1	372.011	0.00599589	4	288.517	0.672	2	17	28	34	38	40	7	2	1	5
71	1	186.814	0.0113059	4	21.1458	0.491614	2	17	28	34	38	40	7	2	1	5
72	1	254.348	0.0217375	4	91.5549	0.496	2	17	28	34	38	40	7	2	1	5
73	1	182.703	0.00819198	4	16.9625	0.648	2	17	28	34	38	40	7	2	1	5
74	1	178.389	0.00759604	4	17.8937	0.152	2	17	28	34	38	40	7	2	1	5
75	1	185.615	0.00889954	4	11.3739	0.275642	2	17	28	34	38	40	7	2	1	5
76	1	528.707	0.006335	4	455.216	0.696	2	17	28	34	38	40	7	2	1	5
77	1	272.323	0.0117681	4	27.4756	2.11463	2	17	28	34	38	40	7	2	1	5
78	1	232.563	0.0169542	4	98.7274	0.368678	2	17	28	34	38	40	7	2	1	5
79	1	420.118	0.00327602	5	377.979	0.592	2	17	28	34	38	40	7	2	1	4
80	1	340.071	0.00748218	6	556.256	12.2578	2	17	28	34	38	40	7	2	1	5
81	1	330.651	0.00921093	6	97.7313	0.232	2	17	28	34	38	40	7	2	1	5
82	1	250.946	0.0125892	6	36.6856	0.400376	2	17	28	34	38	40	7	2	1	5
84	1	237.352	0.0095724	6	135.682	0.32	2	17	28	34	38	40	7	2	1	5
85	1	227.041	0.00621188	6	95.4442	3.68007	2	17	28	34	38	40	7	2	1	5
86	1	191.412	0.012532	6	6.69294	0.32	2	17	28	34	38	40	7	2	1	5
87	1	242.635	0.00740975	6	268.542	1.72265	2	17	28	34	38	40	7	2	1	5
88	1	255.033	0.00873485	6	96.6418	0.88	2	17	28	34	38	40	7	2	1	5
90	1	359.132	0.0160179	6	143.748	0.704	2	17	28	34	38	40	7	2	1	5
91	1	278.107	0.00927534	6	9.98134	0.881854	2	17	28	34	38	40	7	2	1	5
92	1	183.905	0.0116636	6	73.1753	0.776	2	17	28	34	38	40	7	2	1	5
93	1	225.115	0.00903366	6	16.6556	1.088	2	17	28	34	38	40	7	2	1	5
94	1	229.936	0.00314351	6	11.6995	0.24	2	17	28	34	38	40	7	2	1	5
95	1	196.68	0.0136958	6	74.2675	1.016	2	17	28	34	38	40	7	2	1	5
96	1	163.562	0.00606298	6	11.3715	0.224	2	17	28	34	38	40	7	2	1	5
97	1	194.119	0.0103759	6	45.6161	0.376	2	17	28	34	38	40	7	2	1	5
98	1	234.622	0.00815134	6	41.9653	3.522	2	17	28	34	38	40	7	2	1	5
99	1	257.727	0.0072319	6	69.5221	0.32	2	17	28	34	38	40	7	2	1	5
100	1	171.707	0.00990542	6	43.1842	0.496	2	17	28	34	38	40	7	2	1	5
101	1	181.383	0.00591522	6	16.6668	0.28	2	17	28	34	38	40	7	2	1	5
102	1	174.105	0.00485259	6	11.3333	0.216	2	17	28	34	38	40	7	2	1	5
103	1	191.184	0.00904547	6	22.5232	1.576	2	17	28	34	38	40	7	2	1	5
104	1	206.992	0.00980386	6	69.4321	1.312	2	17	28	34	38	40	7	2	1	5
105	1	193.424	0.010073	6	34.2193	0.811697	2	17	28	34	38	40	7	2	1	5
1	3	185.969	0.0108887	0	130.002	6.45825	2	13	39	34	36	31	3	4	2	0
1	3	180.426	0.0150933	0.5	143.881	2.53762	2	13	39	34	36	31	3	4	2	1
2	3	181.085	0.0133348	0.5	114.381	2.12873	2	13	39	34	36	31	3	4	2	1
1	3	233.293	0.00929835	1	51.3494	0.28	2	13	39	34	36	31	3	4	2	2
2	3	277.838	0.0092974	1	11.5189	0.28	2	13	39	34	36	31	3	4	2	2
5	3	374.761	0.015442	1	168.951	0.24	2	13	39	34	36	31	3	4	2	2
6	3	233.029	0.0127481	1	96.5518	0.816	2	13	39	34	36	31	3	4	2	2
7	3	224.922	0.00966901	1	64.1394	0.6	2	13	39	34	36	31	3	4	2	2
8	3	243.786	0.0239405	1	152.428	0.32	2	13	39	34	36	31	3	4	2	2
9	3	266.373	0.0102223	1	252.251	1.616	2	13	39	34	36	31	3	4	2	2
12	3	225.02	0.0103608	1	52.3924	0.376	2	13	39	34	36	31	3	4	2	2
13	3	282.29	0.0141515	1	99.1959	0.981685	2	13	39	34	36	31	3	4	2	2
14	3	283.331	0.00454883	1	23.6765	0.184	2	13	39	34	36	31	3	4	2	2
15	3	252.042	0.0121117	1	124.448	0.4	2	13	39	34	36	31	3	4	2	2
17	3	238.978	0.0097443	1	46.553	0.312	2	13	39	34	36	31	3	4	2	2
18	3	192.243	0.01355	1	11.6531	0.4	2	13	39	34	36	31	3	4	2	2
19	3	265.374	0.00299094	1	9.83252	0.344	2	13	39	34	36	31	3	4	2	2
20	3	201.329	0.00905274	1	22.9128	0.384	2	13	39	34	36	31	3	4	2	2
22	3	228.003	0.0191254	1	84.5495	0.176	2	13	39	34	36	31	3	4	2	2
23	3	228.102	0.0196517	1	67.8929	0.52	2	13	39	34	36	31	3	4	2	2
24	3	189.17	0.0127724	1	85.2342	0.696	2	13	39	34	36	31	3	4	2	2
25	3	239.693	0.0133407	1	145.588	1.096	2	13	39	34	36	31	3	4	2	2
26	3	239.346	0.00599365	2	93.4378	2.04	2	13	39	34	36	31	3	4	2	3
27	3	261.414	0.0383318	2	122.282	0.288	2	13	39	34	36	31	3	4	2	3
28	3	260.866	0.00600416	3	68.9715	0.552	2	13	39	34	36	31	3	4	2	4
29	3	394.593	0.0225596	4	21.8383	0.484602	2	13	39	34	36	31	3	4	2	5
30	3	271.834	0.00787542	4	138.137	1.144	2	13	39	34	36	31	3	4	2	5
31	3	235.572	0.0084042	4	158.684	1.032	2	13	39	34	36	31	3	4	2	5
32	3	225.377	0.00325025	4	19.1613	0.32	2	13	39	34	36	31	3	4	2	5
33	3	237.093	0.0035113	4	32.7782	0.536	2	13	39	34	36	31	3	4	2	5
34	3	225.509	0.00667943	4	151.666	0.896	2	13	39	34	36	31	3	4	2	5
35	3	281.832	0.00392631	5	65.6486	0.672	2	13	39	34	36	31	3	4	2	4
36	3	301.569	0.00714873	6	393.126	6.15127	2	13	39	34	36	31	3	4	2	5
38	3	239.776	0.00782779	6	196.924	4.088	2	13	39	34	36	31	3	4	2	5
39	3	344.599	0.00258443	6	35.195	0.328	2	13	39	34	36	31	3	4	2	5
40	3	259.827	0.00603456	6	64.4279	1.848	2	13	39	34	36	31	3	4	2	5
41	3	118.169	0.0052472	6	1.62845	0.112	2	13	39	34	36	31	3	4	2	5
42	3	213.936	0.00586901	6	33.7797	0.616	2	13	39	34	36	31	3	4	2	5
43	3	159.483	0.00736678	6	14.3517	0.928	2	13	39	34	36	31	3	4	2	5
44	3	319.609	0.0150207	6	97.2839	0.184	2	13	39	34	36	31	3	4	2	5
45	3	330.015	0.00725674	6	174.347	0.624	2	13	39	34	36	31	3	4	2	5
46	3	369.073	0.00565855	6	285.932	0.776	2	13	39	34	36	31	3	4	2	5
47	3	444.517	0.0163097	6	239.828	0.144	2	13	39	34	36	31	3	4	2	5
48	3	561.716	0.00829536	6	179.466	0.136	2	13	39	34	36	31	3	4	2	5
49	3	209.819	0.00568079	6	12.3541	1.288	2	13	39	34	36	31	3	4	2	5
50	3	246.542	0.0121487	6	139.538	2.42437	2	13	39	34	36	31	3	4	2	5
51	3	214.926	0.00756763	6	15.8383	1.112	2	13	39	34	36	31	3	4	2	5
52	3	238.835	0.0111602	6	76.6129	0.944	2	13	39	34	36	31	3	4	2	5
53	3	169.348	0.00515561	6	67.827	1.504	2	13	39	34	36	31	3	4	2	5
54	3	267.456	0.00771963	6	15.9318	1.64	2	13	39	34	36	31	3	4	2	5
55	3	212.154	0.00640517	6	5.92	0.264	2	13	39	34	36	31	3	4	2	5
56	3	224.927	0.00848024	6	24.6847	0.811649	2	13	39	34	36	31	3	4	2	5
57	3	145.945	0.00713107	6	14.5344	0.448	2	13	39	34	36	31	3	4	2	5
58	3	195.452	0.00598592	6	38.7712	0.664	2	13	39	34	36	31	3	4	2	5
59	3	360.565	0.00704814	6	212.668	0.984	2	13	39	34	36	31	3	4	2	5
60	3	199.674	0.00857544	6	93.8252	1.664	2	13	39	34	36	31	3	4	2	5
61	3	167.179	0.00379719	6	15.6759	0.264	2	13	39	34	36	31	3	4	2	5
62	3	158.284	0.00354288	6	5.86369	0.176	2	13	39	34	36	31	3	4	2	5
63	3	319.103	0.00538835	6	152.525	1.048	2	13	39	34	36	31	3	4	2	5
64	3	299.313	0.0025015	6	42.5968	0.84	2	13	39	34	36	31	3	4	2	5
65	3	298.679	0.0099367	6	167.312	0.632	2	13	39	34	36	31	3	4	2	5
67	3	299.385	0.0086186	6	45.3538	1.64	2	13	39	34	36	31	3	4	2	5
68	3	186.556	0.0160811	6	49.8385	1.224	2	13	39	34	36	31	3	4	2	5
69	3	194.645	0.00631003	6	77.8363	1.08	2	13	39	34	36	31	3	4	2	5
70	3	235.601	0.00548265	6	32.6796	0.312	2	13	39	34	36	31	3	4	2	5
71	3	268.735	0.00653811	6	164.993	0.928	2	13	39	34	36	31	3	4	2	5
72	3	230.16	0.00986932	6	5.75953	1.072	2	13	39	34	36	31	3	4	2	5
73	3	316.136	0.00877611	6	65.5669	0.856	2	13	39	34	36	31	3	4	2	5
74	3	358.265	0.00845778	6	462.876	1.552	2	13	39	34	36	31	3	4	2	5
75	3	382.012	0.00372152	6	11.4212	0.336	2	13	39	34	36	31	3	4	2	5
77	3	269.894	0.00416158	6	15.2732	0.152	2	13	39	34	36	31	3	4	2	5
78	3	266.583	0.00555236	6	86.2153	0.448	2	13	39	34	36	31	3	4	2	5
79	3	264.933	0.00692802	6	64.3516	0.24	2	13	39	34	36	31	3	4	2	5
80	3	201.709	0.013191	6	58.6255	2.632	2	13	39	34	36	31	3	4	2	5
1	6	221.401	0.00591134	0	153.842	8.67292	2	21	39	41	39	35	1	1	2	0
2	6	214.846	0.00703353	0	136.425	2.344	2	21	39	41	39	35	1	1	2	0
3	6	229.706	0.00418151	0	117.25	3.33692	2	21	39	41	39	35	1	1	2	0
1	6	218.368	0.0137474	0.5	185.033	0.905323	2	21	39	41	39	35	1	1	2	1
2	6	216.413	0.0103603	0.5	63.8724	0.48824	2	21	39	41	39	35	1	1	2	1
3	6	210.235	0.011595	0.5	102.089	1.59043	2	21	39	41	39	35	1	1	2	1
1	6	303.996	0.0170651	1	415.963	1.00279	2	21	39	41	39	35	1	1	2	2
2	6	205.212	0.0107891	1	6.81169	0.744	2	21	39	41	39	35	1	1	2	2
3	6	260.863	0.0132016	1	52.7428	0.256	2	21	39	41	39	35	1	1	2	2
4	6	263.244	0.00801286	1	142.598	0.704	2	21	39	41	39	35	1	1	2	2
5	6	284.813	0.00236014	2	16.8845	0.912	2	21	39	41	39	35	1	1	2	3
7	6	200.391	0.00398957	2	7.57878	0.306934	2	21	39	41	39	35	1	1	2	3
8	6	337.882	0.00985797	2	226.444	0.56222	2	21	39	41	39	35	1	1	2	3
9	6	280.767	0.00705895	2	123.539	0.36373	2	21	39	41	39	35	1	1	2	3
10	6	282.743	0.00408798	3	133.224	0.648	2	21	39	41	39	35	1	1	2	4
11	6	331.23	0.0056105	4	278.646	0.852721	2	21	39	41	39	35	1	1	2	5
12	6	357.986	0.00649016	4	289.284	1.224	2	21	39	41	39	35	1	1	2	5
13	6	333.04	0.00632139	4	153.872	1.12	2	21	39	41	39	35	1	1	2	5
14	6	367.539	0.00997193	4	334.332	0.792	2	21	39	41	39	35	1	1	2	5
15	6	262.965	0.00735755	4	32.9658	1.384	2	21	39	41	39	35	1	1	2	5
16	6	255.865	0.00613287	4	75.7182	1.848	2	21	39	41	39	35	1	1	2	5
17	6	287.144	0.00500512	4	14.498	0.317942	2	21	39	41	39	35	1	1	2	5
18	6	173.865	0.00701305	4	62.8864	0.739166	2	21	39	41	39	35	1	1	2	5
19	6	266.499	0.0164851	4	45.6435	0.096	2	21	39	41	39	35	1	1	2	5
20	6	178.964	0.0101779	4	13.8496	0.327748	2	21	39	41	39	35	1	1	2	5
21	6	254.404	0.00999217	4	55.2845	0.371614	2	21	39	41	39	35	1	1	2	5
22	6	260.59	0.0107473	4	71.5762	0.826066	2	21	39	41	39	35	1	1	2	5
23	6	285.565	0.0138873	4	53.5127	0.619323	2	21	39	41	39	35	1	1	2	5
24	6	181.074	0.0060091	4	37.5348	0.376	2	21	39	41	39	35	1	1	2	5
25	6	230.987	0.0188837	4	62.3927	0.552	2	21	39	41	39	35	1	1	2	5
26	6	205.573	0.0158606	4	64.8423	0.552358	2	21	39	41	39	35	1	1	2	5
27	6	228.75	0.00510537	4	11.7221	0.351639	2	21	39	41	39	35	1	1	2	5
28	6	290.024	0.0100066	4	226.378	0.56	2	21	39	41	39	35	1	1	2	5
29	6	314.197	0.00387288	5	155.247	0.584	2	21	39	41	39	35	1	1	2	4
30	6	295.63	0.00698542	6	291.685	1.0481	2	21	39	41	39	35	1	1	2	5
31	6	359.524	0.0140267	6	385.276	0.384	2	21	39	41	39	35	1	1	2	5
32	6	281.238	0.00594591	6	5.45648	0.504	2	21	39	41	39	35	1	1	2	5
33	6	211.103	0.0113142	6	75.1242	2.52645	2	21	39	41	39	35	1	1	2	5
34	6	234.625	0.00895879	6	36.1685	0.656	2	21	39	41	39	35	1	1	2	5
35	6	186.594	0.00748852	6	38.743	0.334595	2	21	39	41	39	35	1	1	2	5
36	6	221.705	0.00706017	6	31.4612	0.36	2	21	39	41	39	35	1	1	2	5
37	6	257.956	0.0133125	6	66.4558	0.314663	2	21	39	41	39	35	1	1	2	5
38	6	240.95	0.0179933	6	52.9222	0.632	2	21	39	41	39	35	1	1	2	5
39	6	278.395	0.0203605	6	352.226	0.704	2	21	39	41	39	35	1	1	2	5
40	6	202.239	0.00822514	6	42.8954	0.509714	2	21	39	41	39	35	1	1	2	5
41	6	258.582	0.00610401	6	95.8654	0.432	2	21	39	41	39	35	1	1	2	5
42	6	218.828	0.00540595	6	33.678	0.224	2	21	39	41	39	35	1	1	2	5
1	9	173.335	0.00824122	0	110.521	14.9235	2	23	35	25	28	37	5	2	1	0
1	9	166.362	0.0231883	0.5	105.86	0.286836	2	23	35	25	28	37	5	2	1	1
2	9	192.25	0.0222963	0.5	101.462	0.342554	2	23	35	25	28	37	5	2	1	1
3	9	183.597	0.0150808	0.5	173.721	0.880854	2	23	35	25	28	37	5	2	1	1
4	9	178.92	0.0103962	0.5	80.5065	0.660641	2	23	35	25	28	37	5	2	1	1
1	9	299.042	0.0117603	1	169.679	3.8743	2	23	35	25	28	37	5	2	1	2
2	9	205.29	0.022899	1	16.5226	0.736	2	23	35	25	28	37	5	2	1	2
3	9	131.232	0.0109143	1	12.6733	0.144	2	23	35	25	28	37	5	2	1	2
4	9	238.573	0.0153737	1	296.267	3.31784	2	23	35	25	28	37	5	2	1	2
5	9	273.407	0.0148423	1	77.2782	0.403008	2	23	35	25	28	37	5	2	1	2
6	9	407.364	0.015705	1	173.194	0.312	2	23	35	25	28	37	5	2	1	2
8	9	233.032	0.0170987	1	63.4549	0.144	2	23	35	25	28	37	5	2	1	2
9	9	221.616	0.0133948	1	22.3397	0.657436	2	23	35	25	28	37	5	2	1	2
11	9	398.493	0.0025419	1	5.57698	0.445958	2	23	35	25	28	37	5	2	1	2
12	9	311.557	0.0240031	1	43.5498	0.424	2	23	35	25	28	37	5	2	1	2
13	9	245.336	0.0128761	1	39.315	0.187595	2	23	35	25	28	37	5	2	1	2
14	9	242.89	0.00880667	1	72.9224	0.470176	2	23	35	25	28	37	5	2	1	2
15	9	190.792	0.0104503	1	17.9576	0.296	2	23	35	25	28	37	5	2	1	2
19	9	207.167	0.0154548	1	39.1855	0.414202	2	23	35	25	28	37	5	2	1	2
21	9	134.657	0.0182364	1	77.3264	2.92181	2	23	35	25	28	37	5	2	1	2
22	9	129.677	0.0181197	1	56.8852	0.559733	2	23	35	25	28	37	5	2	1	2
23	9	187.95	0.00755967	1	9.25996	0.302256	2	23	35	25	28	37	5	2	1	2
26	9	220.67	0.00932929	1	2.23474	0.088	2	23	35	25	28	37	5	2	1	2
27	9	246.402	0.0126849	1	99.3268	0.304	2	23	35	25	28	37	5	2	1	2
29	9	164.468	0.00370681	1	2.54575	0.488824	2	23	35	25	28	37	5	2	1	2
30	9	236.177	0.018907	1	17.4794	0.128	2	23	35	25	28	37	5	2	1	2
32	9	204.813	0.00757292	2	79.8283	2.376	2	23	35	25	28	37	5	2	1	3
33	9	340.472	0.00727627	3	219.69	0.336	2	23	35	25	28	37	5	2	1	4
34	9	315.624	0.00919692	4	36.8535	1.30632	2	23	35	25	28	37	5	2	1	5
35	9	265.073	0.00934737	4	28.5774	0.384	2	23	35	25	28	37	5	2	1	5
36	9	231.212	0.0089826	4	68.6712	0.816	2	23	35	25	28	37	5	2	1	5
37	9	208.215	0.0154346	4	51.6787	0.352	2	23	35	25	28	37	5	2	1	5
39	9	203.614	0.0106034	4	26.1344	1.00752	2	23	35	25	28	37	5	2	1	5
40	9	331.341	0.00765452	5	29.9528	0.36	2	23	35	25	28	37	5	2	1	4
41	9	238.195	0.0130224	6	16.2651	0.476157	2	23	35	25	28	37	5	2	1	5
42	9	404.298	0.00725693	6	91.6872	0.208126	2	23	35	25	28	37	5	2	1	5
44	9	216.607	0.00662195	6	93.1868	1.888	2	23	35	25	28	37	5	2	1	5
45	9	255.133	0.00569582	6	83.4825	0.976	2	23	35	25	28	37	5	2	1	5
46	9	171.128	0.0179743	6	3.95941	1.55606	2	23	35	25	28	37	5	2	1	5
47	9	231.426	0.0253964	6	116.951	3.14252	2	23	35	25	28	37	5	2	1	5
48	9	202.021	0.0112485	6	77.8123	0.74561	2	23	35	25	28	37	5	2	1	5
49	9	150.933	0.0145963	6	15.1178	0.072	2	23	35	25	28	37	5	2	1	5
50	9	162.505	0.0138119	6	39.8659	0.456	2	23	35	25	28	37	5	2	1	5
51	9	174.65	0.0217427	6	51.4384	0.416	2	23	35	25	28	37	5	2	1	5
52	9	154.458	0.0290204	6	31.6544	0.384	2	23	35	25	28	37	5	2	1	5
53	9	176.524	0.0208128	6	117.433	0.294878	2	23	35	25	28	37	5	2	1	5
54	9	185.359	0.0384495	6	6.47655	1.75851	2	23	35	25	28	37	5	2	1	5
1	10	266.311	0.00817718	0	135.969	1.20097	2	20	32	24	35	39	5	2	1	0
2	10	232.54	0.00981725	0	113.054	2.224	2	20	32	24	35	39	5	2	1	0
3	10	219.17	0.012609	0	195.19	3.432	2	20	32	24	35	39	5	2	1	0
4	10	207.577	0.0115799	0	125.939	2.4	2	20	32	24	35	39	5	2	1	0
5	10	230.178	0.00895022	0	138.801	1.552	2	20	32	24	35	39	5	2	1	0
6	10	234.907	0.0114559	0	108.376	0.936969	2	20	32	24	35	39	5	2	1	0
1	10	251.96	0.017187	0.5	78.1531	0.636173	2	20	32	24	35	39	5	2	1	1
2	10	246.8	0.0113215	0.5	72.2504	1.19894	2	20	32	24	35	39	5	2	1	1
3	10	248.294	0.0162209	0.5	80.5537	0.709577	2	20	32	24	35	39	5	2	1	1
1	10	306.834	0.00578077	1	79.3782	0.591389	2	20	32	24	35	39	5	2	1	2
2	10	375.778	0.0042256	1	43.7738	0.466287	2	20	32	24	35	39	5	2	1	2
3	10	364.932	0.00903179	1	33.1868	0.602761	2	20	32	24	35	39	5	2	1	2
4	10	222.986	0.0123426	1	67.5219	0.614134	2	20	32	24	35	39	5	2	1	2
5	10	320.12	0.0074253	1	243.584	0.672	2	20	32	24	35	39	5	2	1	2
6	10	374.746	0.00971348	1	154.565	0.295694	2	20	32	24	35	39	5	2	1	2
7	10	219.982	0.0145785	1	8.26857	0.375304	2	20	32	24	35	39	5	2	1	2
8	10	299.751	0.0151629	1	289.885	0.496884	2	20	32	24	35	39	5	2	1	2
9	10	292.629	0.0176573	1	227.553	0.261576	2	20	32	24	35	39	5	2	1	2
10	10	329.844	0.0162956	1	384.714	0.659626	2	20	32	24	35	39	5	2	1	2
11	10	318.318	0.0108123	1	71.2386	0.39805	2	20	32	24	35	39	5	2	1	2
12	10	336.055	0.00574115	1	59.9387	0.500406	2	20	32	24	35	39	5	2	1	2
13	10	335.652	0.0109085	1	17.5384	0.443541	2	20	32	24	35	39	5	2	1	2
14	10	227.37	0.0103933	1	5.54438	0.31844	2	20	32	24	35	39	5	2	1	2
15	10	332.97	0.00684828	1	131.412	0.706204	2	20	32	24	35	39	5	2	1	2
16	10	435.874	0.0138529	1	195.895	0.23883	2	20	32	24	35	39	5	2	1	2
17	10	347.919	0.00542004	2	2.72964	1.768	2	20	32	24	35	39	5	2	1	3
18	10	311.168	0.0105052	2	116.224	0.44	2	20	32	24	35	39	5	2	1	3
19	10	326.21	0.00530004	3	16.2439	0.612266	2	20	32	24	35	39	5	2	1	4
20	10	292.913	0.0112349	4	54.6495	0.232	2	20	32	24	35	39	5	2	1	5
21	10	372.088	0.00433437	4	18.3997	0.104	2	20	32	24	35	39	5	2	1	5
22	10	324.488	0.00996675	4	153.351	0.296	2	20	32	24	35	39	5	2	1	5
23	10	275.043	0.0128411	4	231.698	0.352	2	20	32	24	35	39	5	2	1	5
24	10	229.808	0.0110581	4	121.249	0.36062	2	20	32	24	35	39	5	2	1	5
25	10	303.254	0.0328602	4	1.96785	0.28	2	20	32	24	35	39	5	2	1	5
26	10	237.983	0.0141525	4	66.9292	0.439639	2	20	32	24	35	39	5	2	1	5
27	10	226.117	0.0204582	4	81.5346	0.177668	2	20	32	24	35	39	5	2	1	5
28	10	357.608	0.0116052	5	13.6899	0.665757	2	20	32	24	35	39	5	2	1	4
29	10	374.139	0.00895417	6	35.4495	1.368	2	20	32	24	35	39	5	2	1	5
30	10	408.291	0.0065928	6	325.519	1.76279	2	20	32	24	35	39	5	2	1	5
31	10	309.93	0.00679183	6	91.9178	0.272949	2	20	32	24	35	39	5	2	1	5
32	10	219.036	0.0104303	6	24.8527	0.128	2	20	32	24	35	39	5	2	1	5
33	10	416.954	0.0019882	6	23.6287	0.112	2	20	32	24	35	39	5	2	1	5
34	10	220.275	0.0169032	6	51.2721	0.088	2	20	32	24	35	39	5	2	1	5
35	10	330.495	0.0142175	6	259.515	0.430509	2	20	32	24	35	39	5	2	1	5
36	10	303.97	0.0136004	6	38.6982	0.472104	2	20	32	24	35	39	5	2	1	5
37	10	370.501	0.00784125	6	61.6279	0.534524	2	20	32	24	35	39	5	2	1	5
38	10	309.232	0.0114973	6	26.6565	1.51259	2	20	32	24	35	39	5	2	1	5
39	10	301.587	0.012424	6	278.528	0.639486	2	20	32	24	35	39	5	2	1	5
40	10	215.858	0.0379126	6	69.7447	0.363931	2	20	32	24	35	39	5	2	1	5
41	10	260.887	0.0211783	6	143.945	0.392292	2	20	32	24	35	39	5	2	1	5
42	10	276.059	0.0300067	6	15.6831	0.552	2	20	32	24	35	39	5	2	1	5
43	10	309.263	0.0123244	6	85.4648	0.284321	2	20	32	24	35	39	5	2	1	5
44	10	380.006	0.00736444	6	59.9557	0.206457	2	20	32	24	35	39	5	2	1	5
1	15	138.884	0.0150811	0	155.087	15.4264	2	11	32	28	25	31	4	5	2	0
1	15	174.863	0.0105299	0.5	137.574	1.85958	2	11	32	28	25	31	4	5	2	1
2	15	158.319	0.0137901	0.5	147.601	1.85958	2	11	32	28	25	31	4	5	2	1
3	15	149.769	0.0132594	0.5	129.643	2.66703	2	11	32	28	25	31	4	5	2	1
1	15	313.712	0.0033	1	62.5656	0.34776	2	11	32	28	25	31	4	5	2	2
2	15	255.791	0.0130424	1	15.9944	0.433158	2	11	32	28	25	31	4	5	2	2
3	15	261.395	0.0159559	1	186.563	0.696608	2	11	32	28	25	31	4	5	2	2
4	15	323.659	0.0198429	1	85.5674	0.08	2	11	32	28	25	31	4	5	2	2
6	15	398.344	0.0119825	1	67.1558	0.072	2	11	32	28	25	31	4	5	2	2
7	15	257.114	0.0161322	1	43.9993	0.976	2	11	32	28	25	31	4	5	2	2
8	15	173.297	0.00737709	1	6.34923	0.969187	2	11	32	28	25	31	4	5	2	2
9	15	163.209	0.0120796	1	13.3589	0.29669	2	11	32	28	25	31	4	5	2	2
10	15	152.359	0.0114585	1	62.9818	2.28451	2	11	32	28	25	31	4	5	2	2
11	15	397.93	0.00613874	1	47.2946	0.151489	2	11	32	28	25	31	4	5	2	2
12	15	359.162	0.00457459	1	18.4296	0.072	2	11	32	28	25	31	4	5	2	2
13	15	265.004	0.00874196	1	26.2414	0.088	2	11	32	28	25	31	4	5	2	2
14	15	206.253	0.0109933	1	146.176	0.751614	2	11	32	28	25	31	4	5	2	2
15	15	220.055	0.0121632	1	94.2384	1.50323	2	11	32	28	25	31	4	5	2	2
16	15	228.578	0.0164205	1	26.137	1.10764	2	11	32	28	25	31	4	5	2	2
17	15	219.579	0.00872148	1	15.5134	1.15709	2	11	32	28	25	31	4	5	2	2
18	15	316.283	0.0130902	1	166.949	0.365917	2	11	32	28	25	31	4	5	2	2
19	15	262.16	0.0118462	1	118.612	0.820842	2	11	32	28	25	31	4	5	2	2
20	15	171.597	0.0103686	1	13.3249	1.78014	2	11	32	28	25	31	4	5	2	2
21	15	227.351	0.0121954	1	136.853	1.37466	2	11	32	28	25	31	4	5	2	2
22	15	211.787	0.00859841	1	192.612	2.21224	2	11	32	28	25	31	4	5	2	2
23	15	234	0.0135604	1	169.935	1.392	2	11	32	28	25	31	4	5	2	2
24	15	255.309	0.0112655	1	129.784	0.632	2	11	32	28	25	31	4	5	2	2
25	15	456.507	0.0102642	1	87.1725	0.168	2	11	32	28	25	31	4	5	2	2
26	15	373.57	0.00888763	1	74.392	0.128	2	11	32	28	25	31	4	5	2	2
27	15	259.29	0.00802205	1	217.285	1.59829	2	11	32	28	25	31	4	5	2	2
28	15	336.422	0.00772162	1	93.1636	0.731835	2	11	32	28	25	31	4	5	2	2
30	15	356.171	0.010597	1	264.258	0.672497	2	11	32	28	25	31	4	5	2	2
31	15	146.136	0.0267275	1	53.3938	0.692276	2	11	32	28	25	31	4	5	2	2
32	15	148.951	0.0264749	1	123.863	1.088	2	11	32	28	25	31	4	5	2	2
33	15	153.304	0.0373524	1	47.7587	0.682387	2	11	32	28	25	31	4	5	2	2
34	15	124.445	0.0213251	1	45.5313	0.456	2	11	32	28	25	31	4	5	2	2
35	15	158.386	0.0178366	2	59.8225	0.597587	2	11	32	28	25	31	4	5	2	3
36	15	200.78	0.0101426	2	31.2433	0.435145	2	11	32	28	25	31	4	5	2	3
37	15	290.732	0.0104714	2	154.417	0.684716	2	11	32	28	25	31	4	5	2	3
38	15	332.714	0.0176444	2	139.782	0.276911	2	11	32	28	25	31	4	5	2	3
39	15	297.148	0.00659726	3	112.469	0.594815	2	11	32	28	25	31	4	5	2	4
40	15	371.465	0.00550693	4	39.2494	1.472	2	11	32	28	25	31	4	5	2	5
41	15	269.536	0.00446268	4	163.147	0.431436	2	11	32	28	25	31	4	5	2	5
43	15	103.14	0.0123195	4	9.84545	0.87029	2	11	32	28	25	31	4	5	2	5
45	15	283.995	0.00481599	4	27.1991	1.224	2	11	32	28	25	31	4	5	2	5
46	15	215.604	0.011512	4	12.5767	0.664	2	11	32	28	25	31	4	5	2	5
47	15	240.513	0.00928748	4	259.638	1.2132	2	11	32	28	25	31	4	5	2	5
48	15	199.159	0.00577816	4	67.5274	0.68	2	11	32	28	25	31	4	5	2	5
49	15	195.952	0.017908	4	14.9799	0.256	2	11	32	28	25	31	4	5	2	5
50	15	257.671	0.00534507	4	2.68328	1.376	2	11	32	28	25	31	4	5	2	5
51	15	197.255	0.00628065	4	6.24497	0.822262	2	11	32	28	25	31	4	5	2	5
52	15	222.263	0.0156731	4	43.2785	0.4	2	11	32	28	25	31	4	5	2	5
53	15	152.412	0.0293507	4	46.2512	0.603269	2	11	32	28	25	31	4	5	2	5
54	15	112.414	0.0169411	4	2.93182	1.40433	2	11	32	28	25	31	4	5	2	5
55	15	260.522	0.00723617	4	222.431	0.432	2	11	32	28	25	31	4	5	2	5
56	15	255.469	0.00639753	4	141.339	0.704	2	11	32	28	25	31	4	5	2	5
57	15	346.459	0.00143486	4	7.92964	0.136	2	11	32	28	25	31	4	5	2	5
58	15	265.461	0.0139164	4	21.8467	0.261904	2	11	32	28	25	31	4	5	2	5
59	15	270.085	0.0105709	4	31.3137	0.096	2	11	32	28	25	31	4	5	2	5
60	15	289.223	0.004263	4	153.827	0.608	2	11	32	28	25	31	4	5	2	5
61	15	71.225	0.00546905	4	1.94653	0.59338	2	11	32	28	25	31	4	5	2	5
62	15	297.339	0.00978874	4	11.7132	0.480194	2	11	32	28	25	31	4	5	2	5
63	15	171.414	0.00325668	4	54.9989	0.984	2	11	32	28	25	31	4	5	2	5
64	15	286.157	0.019828	4	146.151	0.184	2	11	32	28	25	31	4	5	2	5
65	15	297.958	0.017441	4	232.732	0.632	2	11	32	28	25	31	4	5	2	5
66	15	267.616	0.00541176	4	7.11978	0.272	2	11	32	28	25	31	4	5	2	5
67	15	348.702	0.00447165	4	412.437	1.112	2	11	32	28	25	31	4	5	2	5
68	15	272.395	0.0133137	4	151.718	0.72	2	11	32	28	25	31	4	5	2	5
69	15	209.652	0.00499409	4	163.422	1.216	2	11	32	28	25	31	4	5	2	5
70	15	280.062	0.00796326	4	323.113	1.56	2	11	32	28	25	31	4	5	2	5
71	15	199.733	0.00411382	4	14.6163	0.224	2	11	32	28	25	31	4	5	2	5
72	15	201.175	0.011112	4	22.1912	0.856	2	11	32	28	25	31	4	5	2	5
73	15	225.057	0.00708039	4	133.991	0.808	2	11	32	28	25	31	4	5	2	5
74	15	258.583	0.00687234	4	155.164	0.64	2	11	32	28	25	31	4	5	2	5
75	15	99.61	0.00435813	4	6.9514	0.642828	2	11	32	28	25	31	4	5	2	5
76	15	99.0274	0.010155	4	49.9517	0.662607	2	11	32	28	25	31	4	5	2	5
77	15	210.354	0.00866978	4	162.774	1.56	2	11	32	28	25	31	4	5	2	5
78	15	283.845	0.0194931	4	6.76535	0.104	2	11	32	28	25	31	4	5	2	5
79	15	200.436	0.0329863	4	81.8854	0.192	2	11	32	28	25	31	4	5	2	5
80	15	319.834	0.00782825	4	65.4352	0.2	2	11	32	28	25	31	4	5	2	5
81	15	263.689	0.00908423	4	22.2977	0.96	2	11	32	28	25	31	4	5	2	5
82	15	267.429	0.00888459	4	27.1465	3.632	2	11	32	28	25	31	4	5	2	5
83	15	169.583	0.0114363	4	9.32136	1.096	2	11	32	28	25	31	4	5	2	5
86	15	182.143	0.00625472	4	66.7989	0.984	2	11	32	28	25	31	4	5	2	5
87	15	217.849	0.00590999	4	69.5295	0.928	2	11	32	28	25	31	4	5	2	5
88	15	284.555	0.00670506	4	227.346	0.575737	2	11	32	28	25	31	4	5	2	5
90	15	253.913	0.00966384	4	53.9372	0.344	2	11	32	28	25	31	4	5	2	5
91	15	282.086	0.0123148	4	35.1484	0.096	2	11	32	28	25	31	4	5	2	5
92	15	295.508	0.0126423	4	8.36862	0.932124	2	11	32	28	25	31	4	5	2	5
94	15	301.429	0.00666924	4	23.2665	2.648	2	11	32	28	25	31	4	5	2	5
95	15	237.215	0.00487418	4	166.344	3.02749	2	11	32	28	25	31	4	5	2	5
96	15	185.52	0.00183418	4	15.5814	1.392	2	11	32	28	25	31	4	5	2	5
97	15	251.343	0.00633805	5	87.3527	0.496	2	11	32	28	25	31	4	5	2	4
98	15	344.919	0.00183916	6	131.225	2.448	2	11	32	28	25	31	4	5	2	5
99	15	213.834	0.00719358	6	29.7134	4.096	2	11	32	28	25	31	4	5	2	5
100	15	179.378	0.0152118	6	29.6525	1.67854	2	11	32	28	25	31	4	5	2	5
101	15	139.866	0.0123183	6	92.838	2.264	2	11	32	28	25	31	4	5	2	5
102	15	211.732	0.0134156	6	15.7875	1.136	2	11	32	28	25	31	4	5	2	5
103	15	81.3442	0.00712633	6	2.45233	0.356028	2	11	32	28	25	31	4	5	2	5
104	15	204.079	0.00105712	6	0.863259	0.088	2	11	32	28	25	31	4	5	2	5
105	15	312.122	0.00389822	6	83.6385	0.352	2	11	32	28	25	31	4	5	2	5
106	15	279.391	0.00655407	6	148.419	0.845767	2	11	32	28	25	31	4	5	2	5
107	15	204.351	0.00467039	6	5.53311	0.832	2	11	32	28	25	31	4	5	2	5
108	15	232.671	0.00586971	6	13.4328	0.768	2	11	32	28	25	31	4	5	2	5
109	15	126.534	0.0159081	6	143.429	0.408	2	11	32	28	25	31	4	5	2	5
110	15	94.8842	0.01495	6	8.17168	0.346138	2	11	32	28	25	31	4	5	2	5
111	15	151.231	0.0144945	6	14.5612	0.344	2	11	32	28	25	31	4	5	2	5
113	15	167.748	0.0122411	6	191.129	4.43182	2	11	32	28	25	31	4	5	2	5
114	15	225.603	0.00650168	6	194.829	0.848	2	11	32	28	25	31	4	5	2	5
115	15	215.195	0.0149388	6	71.6346	0.632938	2	11	32	28	25	31	4	5	2	5
116	15	273.103	0.0118209	6	272.213	1.192	2	11	32	28	25	31	4	5	2	5
117	15	171.275	0.0119035	6	22.3959	2.12	2	11	32	28	25	31	4	5	2	5
118	15	273.667	0.0194411	6	197.976	1.184	2	11	32	28	25	31	4	5	2	5
120	15	267.573	0.00592482	6	76.7622	0.256	2	11	32	28	25	31	4	5	2	5
121	15	199.864	0.00542676	6	9.84129	0.096	2	11	32	28	25	31	4	5	2	5
122	15	161.326	0.015807	6	142.313	0.864	2	11	32	28	25	31	4	5	2	5
123	15	263.07	0.0108985	6	136.394	0.336	2	11	32	28	25	31	4	5	2	5
124	15	89.5991	0.0119441	6	8.72412	0.237352	2	11	32	28	25	31	4	5	2	5
125	15	319.094	0.0124966	6	162.728	0.4	2	11	32	28	25	31	4	5	2	5
126	15	222.802	0.0195485	6	233.432	1.224	2	11	32	28	25	31	4	5	2	5
127	15	220.947	0.0115736	6	143.561	1.432	2	11	32	28	25	31	4	5	2	5
128	15	255.722	0.033353	6	262.9	0.184	2	11	32	28	25	31	4	5	2	5
129	15	247.162	0.0300196	6	19.6628	0.112	2	11	32	28	25	31	4	5	2	5
130	15	227.726	0.0284286	6	137.537	0.144	2	11	32	28	25	31	4	5	2	5
131	15	215.046	0.00935198	6	118.612	0.408	2	11	32	28	25	31	4	5	2	5
133	15	203.658	0.0315304	6	94.6825	0.112	2	11	32	28	25	31	4	5	2	5
134	15	195.325	0.0190536	6	28.2869	1.048	2	11	32	28	25	31	4	5	2	5
135	15	154.078	0.0141033	6	6.55598	0.232	2	11	32	28	25	31	4	5	2	5
136	15	196.779	0.0305767	6	27.172	0.904	2	11	32	28	25	31	4	5	2	5
137	15	119.506	0.0275638	6	29.9539	0.391739	2	11	32	28	25	31	4	5	2	5
1	16	243.074	0.00812443	0	270.425	6.83406	2	12	26	31	38	35	5	2	1	0
2	16	227.656	0.00757487	0	153.073	4.192	2	12	26	31	38	35	5	2	1	0
3	16	271.958	0.00715486	0	183.277	2.79406	2	12	26	31	38	35	5	2	1	0
1	16	240.104	0.00993866	0.5	66.758	0.782982	2	12	26	31	38	35	5	2	1	1
2	16	227.593	0.00595636	0.5	69.0098	1.02766	2	12	26	31	38	35	5	2	1	1
3	16	245.739	0.00664123	0.5	112.792	1.81065	2	12	26	31	38	35	5	2	1	1
1	16	277.61	0.0095383	1	137.357	0.950831	2	12	26	31	38	35	5	2	1	2
2	16	368.063	0.0122695	1	85.5156	0.088	2	12	26	31	38	35	5	2	1	2
3	16	354.98	0.0171453	1	144.347	0.257643	2	12	26	31	38	35	5	2	1	2
4	16	296.642	0.00955887	1	43.2812	0.088	2	12	26	31	38	35	5	2	1	2
5	16	293.132	0.00804815	1	71.6636	0.72615	2	12	26	31	38	35	5	2	1	2
6	16	222.245	0.00373807	1	53.2947	0.68	2	12	26	31	38	35	5	2	1	2
7	16	288.894	0.017197	1	116.411	0.128	2	12	26	31	38	35	5	2	1	2
8	16	255.353	0.00412024	1	69.635	0.56	2	12	26	31	38	35	5	2	1	2
9	16	386.626	0.00403725	1	27.6423	0.096	2	12	26	31	38	35	5	2	1	2
10	16	248.565	0.00911481	1	134.724	0.475163	2	12	26	31	38	35	5	2	1	2
11	16	223.977	0.00721645	1	112.789	0.381378	2	12	26	31	38	35	5	2	1	2
12	16	238.502	0.00632079	1	66.347	0.592	2	12	26	31	38	35	5	2	1	2
13	16	247.596	0.00823306	1	6.37775	0.28	2	12	26	31	38	35	5	2	1	2
15	16	267.105	0.00540078	1	33.4233	0.504	2	12	26	31	38	35	5	2	1	2
16	16	311.366	0.0121886	1	93.7848	1.176	2	12	26	31	38	35	5	2	1	2
17	16	364.666	0.00913174	1	158.555	0.688	2	12	26	31	38	35	5	2	1	2
18	16	327.573	0.00398529	2	48.5719	0.184	2	12	26	31	38	35	5	2	1	3
19	16	261.618	0.00559451	2	67.4312	0.352	2	12	26	31	38	35	5	2	1	3
20	16	221.755	0.00753995	2	86.8644	0.733686	2	12	26	31	38	35	5	2	1	3
21	16	276.342	0.00558831	3	125.551	0.608	2	12	26	31	38	35	5	2	1	4
22	16	315.756	0.00989133	4	177.477	0.488	2	12	26	31	38	35	5	2	1	5
23	16	332.097	0.00713063	4	187.457	0.816	2	12	26	31	38	35	5	2	1	5
24	16	274.256	0.0132136	4	236.554	0.68	2	12	26	31	38	35	5	2	1	5
26	16	367.025	0.00683804	4	237.783	0.830587	2	12	26	31	38	35	5	2	1	5
27	16	217.113	0.00453304	4	22.9282	0.558226	2	12	26	31	38	35	5	2	1	5
28	16	234.987	0.0091936	4	74.5264	0.488	2	12	26	31	38	35	5	2	1	5
29	16	273.308	0.00722154	4	66.4219	0.506342	2	12	26	31	38	35	5	2	1	5
30	16	361.047	0.0167688	4	224.926	0.296	2	12	26	31	38	35	5	2	1	5
32	16	222.149	0.0110438	4	23.7859	0.12	2	12	26	31	38	35	5	2	1	5
33	16	256.007	0.00998783	4	31.1586	0.088	2	12	26	31	38	35	5	2	1	5
34	16	297.793	0.0154489	4	26.256	0.579798	2	12	26	31	38	35	5	2	1	5
35	16	179.75	0.00417052	4	31.8262	0.976896	2	12	26	31	38	35	5	2	1	5
36	16	277.6	0.0065144	4	142.582	1.04	2	12	26	31	38	35	5	2	1	5
37	16	221.21	0.00742974	4	37.4324	0.528	2	12	26	31	38	35	5	2	1	5
38	16	364.97	0.00805494	4	213.189	0.365124	2	12	26	31	38	35	5	2	1	5
39	16	433.201	0.00733427	4	76.1396	0.340517	2	12	26	31	38	35	5	2	1	5
40	16	327.922	0.00905789	4	261.546	0.664	2	12	26	31	38	35	5	2	1	5
41	16	309.042	0.00846346	4	187.566	0.472	2	12	26	31	38	35	5	2	1	5
42	16	327.526	0.00902528	4	88.29	0.268378	2	12	26	31	38	35	5	2	1	5
43	16	336.593	0.0144292	4	2.62816	0.386464	2	12	26	31	38	35	5	2	1	5
44	16	251.882	0.0130683	4	146.954	0.854746	2	12	26	31	38	35	5	2	1	5
45	16	325.179	0.00298996	4	97.9965	0.488	2	12	26	31	38	35	5	2	1	5
46	16	254.301	0.0066294	4	41.7148	0.328	2	12	26	31	38	35	5	2	1	5
47	16	203.938	0.00869034	4	31.8996	0.2	2	12	26	31	38	35	5	2	1	5
48	16	206.433	0.0105849	4	76.4128	0.483081	2	12	26	31	38	35	5	2	1	5
49	16	174.316	0.0133699	4	35.3367	0.236173	2	12	26	31	38	35	5	2	1	5
50	16	250.178	0.00902903	4	161.832	1.048	2	12	26	31	38	35	5	2	1	5
51	16	285.294	0.00712373	4	44.6444	0.112	2	12	26	31	38	35	5	2	1	5
52	16	266.227	0.00619912	4	56.9287	0.474704	2	12	26	31	38	35	5	2	1	5
53	16	296.857	0.00565058	4	21.5744	0.203967	2	12	26	31	38	35	5	2	1	5
54	16	234.466	0.00708568	4	27.3632	0.168	2	12	26	31	38	35	5	2	1	5
55	16	232.73	0.00384628	4	46.5774	0.776	2	12	26	31	38	35	5	2	1	5
56	16	218.581	0.00149295	4	3.77643	0.664643	2	12	26	31	38	35	5	2	1	5
57	16	308.554	0.0047821	5	129.819	0.68	2	12	26	31	38	35	5	2	1	4
58	16	364.134	0.00492337	6	155.154	0.776	2	12	26	31	38	35	5	2	1	5
59	16	345.564	0.00386699	6	89.3376	0.48	2	12	26	31	38	35	5	2	1	5
60	16	273.684	0.0105023	6	76.2379	1.13931	2	12	26	31	38	35	5	2	1	5
61	16	234.491	0.0103955	6	85.3817	0.582858	2	12	26	31	38	35	5	2	1	5
62	16	258.46	0.00777111	6	62.3433	0.419961	2	12	26	31	38	35	5	2	1	5
63	16	295.649	0.00820286	6	27.4434	0.203967	2	12	26	31	38	35	5	2	1	5
64	16	388.537	0.00816197	6	296.15	0.312	2	12	26	31	38	35	5	2	1	5
65	16	330.433	0.00804788	6	153.689	0.425742	2	12	26	31	38	35	5	2	1	5
66	16	208.558	0.00622758	6	48.4952	0.968	2	12	26	31	38	35	5	2	1	5
67	16	202.598	0.0053428	6	8.82949	0.144	2	12	26	31	38	35	5	2	1	5
68	16	300.973	0.00853112	6	245.424	1.712	2	12	26	31	38	35	5	2	1	5
69	16	284.472	0.00593538	6	17.8218	0.794399	2	12	26	31	38	35	5	2	1	5
70	16	226.863	0.00704555	6	18.4791	0.088	2	12	26	31	38	35	5	2	1	5
72	16	251.728	0.00528823	6	11.5746	0.884337	2	12	26	31	38	35	5	2	1	5
73	16	244.349	0.00892897	6	117.438	0.762194	2	12	26	31	38	35	5	2	1	5
74	16	209.086	0.0144744	6	16.5412	0.633372	2	12	26	31	38	35	5	2	1	5
75	16	215.021	0.0128823	6	35.5495	0.167745	2	12	26	31	38	35	5	2	1	5
76	16	238.299	0.00494141	6	46.3598	0.632	2	12	26	31	38	35	5	2	1	5
77	16	224.343	0.00395041	6	46.165	0.424	2	12	26	31	38	35	5	2	1	5
78	16	260.381	0.00752558	6	168.275	0.71921	2	12	26	31	38	35	5	2	1	5
79	16	270.733	0.0113624	6	11.3528	0.422326	2	12	26	31	38	35	5	2	1	5
80	16	270.398	0.0251075	6	138.894	0.44014	2	12	26	31	38	35	5	2	1	5
81	16	248.432	0.0053458	6	182.452	1.76	2	12	26	31	38	35	5	2	1	5
82	16	217.576	0.00446175	6	39.6154	0.616	2	12	26	31	38	35	5	2	1	5
83	16	258.078	0.00560531	6	17.2468	0.390365	2	12	26	31	38	35	5	2	1	5
84	16	241.108	0.003527	6	18.9235	0.224	2	12	26	31	38	35	5	2	1	5
1	17	212.595	0.00599146	0	87.0432	7.02609	2	10	17	26	25	24	1	5	2	0
2	17	196.416	0.00707984	0	58.7583	2.664	2	10	17	26	25	24	1	5	2	0
3	17	206.14	0.00591884	0	73.5034	4.41009	2	10	17	26	25	24	1	5	2	0
1	17	217.98	0.00653495	0.5	340.075	1.6883	2	10	17	26	25	24	1	5	2	1
2	17	208.63	0.0153323	0.5	100.685	2.83831	2	10	17	26	25	24	1	5	2	1
1	17	378.158	0.00903125	1	172.217	0.384	2	10	17	26	25	24	1	5	2	2
2	17	256.658	0.00612564	1	92.8974	0.981769	2	10	17	26	25	24	1	5	2	2
3	17	231.777	0.0159972	1	76.4178	0.814431	2	10	17	26	25	24	1	5	2	2
4	17	237.258	0.00317717	1	11.9637	0.128	2	10	17	26	25	24	1	5	2	2
5	17	209.747	0.00288792	1	16.1749	0.232	2	10	17	26	25	24	1	5	2	2
6	17	303.978	0.00689946	1	125.173	0.894089	2	10	17	26	25	24	1	5	2	2
7	17	208.215	0.00309741	1	16.1829	0.216	2	10	17	26	25	24	1	5	2	2
8	17	215.326	0.0080989	1	2.86199	0.152	2	10	17	26	25	24	1	5	2	2
9	17	383.599	0.0106672	1	7.42886	0.19184	2	10	17	26	25	24	1	5	2	2
10	17	242.903	0.00741364	1	24.6881	0.656	2	10	17	26	25	24	1	5	2	2
11	17	311.561	0.00303746	1	9.4539	0.072	2	10	17	26	25	24	1	5	2	2
12	17	230.146	0.00330741	1	18.4918	0.338541	2	10	17	26	25	24	1	5	2	2
13	17	241.569	0.00363299	1	17.1585	0.289573	2	10	17	26	25	24	1	5	2	2
14	17	289.691	0.00256571	1	14.7136	0.112	2	10	17	26	25	24	1	5	2	2
15	17	240.437	0.00441246	1	32.8187	0.459993	2	10	17	26	25	24	1	5	2	2
16	17	232.312	0.0119287	1	37.9959	0.16927	2	10	17	26	25	24	1	5	2	2
17	17	218.094	0.0049066	1	2.52546	0.144	2	10	17	26	25	24	1	5	2	2
18	17	410.491	0.0110744	1	147.531	0.212249	2	10	17	26	25	24	1	5	2	2
19	17	446.589	0.0167856	1	118.584	0.072	2	10	17	26	25	24	1	5	2	2
20	17	233.904	0.00550836	1	52.4984	0.688	2	10	17	26	25	24	1	5	2	2
21	17	219.793	0.0049285	1	33.3349	0.216	2	10	17	26	25	24	1	5	2	2
22	17	205.155	0.00588433	1	36.5566	0.408	2	10	17	26	25	24	1	5	2	2
23	17	459.159	0.00762095	1	62.7127	0.072	2	10	17	26	25	24	1	5	2	2
24	17	262.973	0.00418634	1	33.3347	0.335014	2	10	17	26	25	24	1	5	2	2
25	17	246.76	0.004423	1	248.549	0.4	2	10	17	26	25	24	1	5	2	2
26	17	225.636	0.00205075	1	13.2185	0.208	2	10	17	26	25	24	1	5	2	2
27	17	330.285	0.00476051	1	36.1337	0.112	2	10	17	26	25	24	1	5	2	2
30	17	249.158	0.00823153	2	87.4478	0.664	2	10	17	26	25	24	1	5	2	3
31	17	235.534	0.0042077	2	24.5369	0.304	2	10	17	26	25	24	1	5	2	3
32	17	301.005	0.00323052	2	17.3992	0.29732	2	10	17	26	25	24	1	5	2	3
33	17	250.611	0.00393443	2	15.7823	0.180555	2	10	17	26	25	24	1	5	2	3
34	17	207.153	0.00659327	2	24.2763	0.168	2	10	17	26	25	24	1	5	2	3
35	17	258.269	0.00531654	2	12.9548	0.072	2	10	17	26	25	24	1	5	2	3
36	17	319.385	0.00705796	2	44.5497	0.248263	2	10	17	26	25	24	1	5	2	3
37	17	305.773	0.00917501	2	47.2618	0.327256	2	10	17	26	25	24	1	5	2	3
38	17	301.476	0.00467017	2	46.2345	0.462673	2	10	17	26	25	24	1	5	2	3
39	17	250.116	0.00952108	3	166.336	0.304	2	10	17	26	25	24	1	5	2	4
40	17	469.501	0.00684113	4	282.591	0.594719	2	10	17	26	25	24	1	5	2	5
41	17	254.607	0.0116318	4	93.4899	2.64	2	10	17	26	25	24	1	5	2	5
42	17	218.869	0.0146355	4	12.9662	1.752	2	10	17	26	25	24	1	5	2	5
43	17	266.356	0.0152068	4	129.46	4.952	2	10	17	26	25	24	1	5	2	5
46	17	354.859	0.00524663	4	19.6659	0.192	2	10	17	26	25	24	1	5	2	5
47	17	262.139	0.0100122	4	84.9496	0.48	2	10	17	26	25	24	1	5	2	5
48	17	284.28	0.0143329	4	152.964	0.704	2	10	17	26	25	24	1	5	2	5
49	17	269.821	0.011164	4	49.2714	0.417534	2	10	17	26	25	24	1	5	2	5
50	17	228.863	0.0074372	4	21.9174	0.136	2	10	17	26	25	24	1	5	2	5
51	17	207.144	0.00843565	4	25.2218	0.168	2	10	17	26	25	24	1	5	2	5
52	17	232.754	0.00379877	4	2.72423	0.248	2	10	17	26	25	24	1	5	2	5
53	17	315.258	0.0116833	4	122.497	1.14954	2	10	17	26	25	24	1	5	2	5
54	17	278.485	0.00752095	4	127.493	0.427694	2	10	17	26	25	24	1	5	2	5
55	17	245.874	0.0143355	4	11.4547	0.488	2	10	17	26	25	24	1	5	2	5
56	17	205.405	0.00817319	4	65.2234	0.24	2	10	17	26	25	24	1	5	2	5
57	17	259.029	0.00442727	4	27.6148	0.184	2	10	17	26	25	24	1	5	2	5
58	17	251.396	0.00941324	4	74.3312	0.450626	2	10	17	26	25	24	1	5	2	5
59	17	270.03	0.00601967	4	37.4335	0.488	2	10	17	26	25	24	1	5	2	5
60	17	219.347	0.0142687	4	64.7933	0.325726	2	10	17	26	25	24	1	5	2	5
61	17	246.857	0.00439828	4	22.3155	0.192	2	10	17	26	25	24	1	5	2	5
62	17	206.969	0.00617812	4	84.1792	0.48	2	10	17	26	25	24	1	5	2	5
63	17	227.655	0.00732971	4	88.9445	0.477594	2	10	17	26	25	24	1	5	2	5
64	17	246.466	0.0184896	4	62.3729	0.327256	2	10	17	26	25	24	1	5	2	5
65	17	252.261	0.0207532	4	235.273	0.425683	2	10	17	26	25	24	1	5	2	5
66	17	248.497	0.00592917	4	51.5784	0.248	2	10	17	26	25	24	1	5	2	5
67	17	228.498	0.0307246	4	63.7169	0.072	2	10	17	26	25	24	1	5	2	5
68	17	232.476	0.00654053	4	28.8215	0.375637	2	10	17	26	25	24	1	5	2	5
69	17	226.604	0.00682825	4	71.6296	0.776	2	10	17	26	25	24	1	5	2	5
70	17	254.095	0.0050719	4	39.6516	0.405534	2	10	17	26	25	24	1	5	2	5
71	17	271.136	0.00820422	4	128.577	0.970484	2	10	17	26	25	24	1	5	2	5
72	17	232.807	0.00635558	4	49.1944	0.432	2	10	17	26	25	24	1	5	2	5
73	17	308.914	0.00931634	4	256.923	0.992	2	10	17	26	25	24	1	5	2	5
74	17	340.986	0.00807795	4	68.6919	0.338541	2	10	17	26	25	24	1	5	2	5
75	17	255.295	0.00588528	4	38.9534	0.2	2	10	17	26	25	24	1	5	2	5
76	17	232.414	0.00657107	4	23.3464	0.18321	2	10	17	26	25	24	1	5	2	5
77	17	226.084	0.00578311	4	34.6158	0.224	2	10	17	26	25	24	1	5	2	5
78	17	219.67	0.00764107	4	4.93275	0.216	2	10	17	26	25	24	1	5	2	5
79	17	221.33	0.00728796	4	38.975	0.36	2	10	17	26	25	24	1	5	2	5
80	17	251.038	0.00638919	4	47.2635	0.24	2	10	17	26	25	24	1	5	2	5
81	17	227.349	0.00811494	4	8.57461	0.576	2	10	17	26	25	24	1	5	2	5
82	17	225.242	0.00626578	4	5.62349	0.336	2	10	17	26	25	24	1	5	2	5
83	17	219.169	0.00865781	4	64.5391	0.264	2	10	17	26	25	24	1	5	2	5
84	17	218.623	0.00481199	4	11.8347	0.388915	2	10	17	26	25	24	1	5	2	5
85	17	230.069	0.0104732	4	63.7296	0.282772	2	10	17	26	25	24	1	5	2	5
86	17	219.335	0.0128384	4	65.9499	0.282117	2	10	17	26	25	24	1	5	2	5
87	17	208.352	0.00564976	4	55.2667	0.878744	2	10	17	26	25	24	1	5	2	5
88	17	296.784	0.008624	4	15.7374	0.64	2	10	17	26	25	24	1	5	2	5
89	17	243.979	0.00861334	5	113.8	0.344	2	10	17	26	25	24	1	5	2	4
90	17	404.375	0.00491966	6	141.237	0.4	2	10	17	26	25	24	1	5	2	5
91	17	359.046	0.00690066	6	149.228	0.552125	2	10	17	26	25	24	1	5	2	5
92	17	225.209	0.008381	6	45.6967	0.788028	2	10	17	26	25	24	1	5	2	5
93	17	399.955	0.00954999	6	342.952	1.625	2	10	17	26	25	24	1	5	2	5
94	17	281.489	0.00800551	6	193.847	0.898545	2	10	17	26	25	24	1	5	2	5
95	17	298.711	0.0124686	6	232.127	1.272	2	10	17	26	25	24	1	5	2	5
96	17	236.788	0.010326	6	42.6213	0.2	2	10	17	26	25	24	1	5	2	5
97	17	259.925	0.0147962	6	174.349	1.632	2	10	17	26	25	24	1	5	2	5
98	17	279.015	0.0170617	6	85.3116	0.338541	2	10	17	26	25	24	1	5	2	5
99	17	265.172	0.00723003	6	44.3495	0.565897	2	10	17	26	25	24	1	5	2	5
100	17	221.748	0.00782064	6	98.6717	2.384	2	10	17	26	25	24	1	5	2	5
101	17	211.986	0.0204656	6	45.9283	0.28	2	10	17	26	25	24	1	5	2	5
102	17	382.59	0.0107445	6	82.1374	0.088	2	10	17	26	25	24	1	5	2	5
103	17	258.446	0.0100559	6	51.3536	1.01821	2	10	17	26	25	24	1	5	2	5
104	17	220.367	0.0089212	6	74.6353	0.28	2	10	17	26	25	24	1	5	2	5
105	17	249.64	0.00579895	6	2.37377	0.192	2	10	17	26	25	24	1	5	2	5
106	17	252.429	0.014296	6	68.5693	0.428819	2	10	17	26	25	24	1	5	2	5
107	17	252.828	0.00921565	6	25.3118	0.08	2	10	17	26	25	24	1	5	2	5
108	17	310.84	0.0124267	6	34.6439	0.072	2	10	17	26	25	24	1	5	2	5
109	17	317.956	0.0119952	6	148.382	0.184	2	10	17	26	25	24	1	5	2	5
110	17	234.246	0.0105319	6	84.9918	0.616	2	10	17	26	25	24	1	5	2	5
111	17	235.507	0.00977254	6	37.5255	0.08	2	10	17	26	25	24	1	5	2	5
112	17	207.953	0.00979521	6	66.8763	0.176	2	10	17	26	25	24	1	5	2	5
113	17	246.987	0.00796037	6	49.2783	0.208	2	10	17	26	25	24	1	5	2	5
114	17	251.935	0.00877103	6	55.3438	0.264	2	10	17	26	25	24	1	5	2	5
115	17	315.889	0.00577117	6	21.5758	0.38368	2	10	17	26	25	24	1	5	2	5
116	17	263.642	0.00840556	6	99.5332	0.856	2	10	17	26	25	24	1	5	2	5
117	17	239.72	0.0134702	6	119.953	0.408	2	10	17	26	25	24	1	5	2	5
118	17	258.617	0.00986107	6	83.4276	0.542825	2	10	17	26	25	24	1	5	2	5
1	21	131.851	0.0125001	0	98.5012	4.36808	1	15	28	29	35	39	1	6	2	0
2	21	122.906	0.0158179	0	83.9898	2.464	1	15	28	29	35	39	1	6	2	0
3	21	151.52	0.0214007	0	51.151	0.416	1	15	28	29	35	39	1	6	2	0
4	21	135.698	0.01652	0	87.8373	1.552	1	15	28	29	35	39	1	6	2	0
5	21	123.711	0.0137174	0	80.8519	2.496	1	15	28	29	35	39	1	6	2	0
1	21	137.725	0.0146629	0.5	49.4763	0.80745	1	15	28	29	35	39	1	6	2	1
2	21	140.888	0.0241998	0.5	48.2707	0.440427	1	15	28	29	35	39	1	6	2	1
3	21	125.566	0.0202107	0.5	27.3959	0.587236	1	15	28	29	35	39	1	6	2	1
4	21	125.426	0.0121258	0.5	50.5862	1.59043	1	15	28	29	35	39	1	6	2	1
5	21	134.973	0.0117112	0.5	49.2225	0.929791	1	15	28	29	35	39	1	6	2	1
1	21	153.037	0.0115878	1	61.2247	1.33039	1	15	28	29	35	39	1	6	2	2
2	21	196.287	0.0138471	1	53.6766	0.288153	1	15	28	29	35	39	1	6	2	2
3	21	122.215	0.0200001	1	4.77179	0.088	1	15	28	29	35	39	1	6	2	2
4	21	134.644	0.0127886	1	63.4217	0.576	1	15	28	29	35	39	1	6	2	2
5	21	165.497	0.00680751	1	13.1328	0.222481	1	15	28	29	35	39	1	6	2	2
6	21	155.167	0.00547797	1	36.7981	1.576	1	15	28	29	35	39	1	6	2	2
7	21	91.6045	0.019204	1	26.1535	0.476561	1	15	28	29	35	39	1	6	2	2
8	21	133.449	0.0147755	1	12.3344	0.992	1	15	28	29	35	39	1	6	2	2
9	21	188.592	0.0206098	1	6.69646	0.144	1	15	28	29	35	39	1	6	2	2
10	21	120.081	0.01716	1	64.1522	1.232	1	15	28	29	35	39	1	6	2	2
11	21	157.031	0.0267143	1	17.6465	0.08	1	15	28	29	35	39	1	6	2	2
12	21	155.351	0.0209813	1	86.2286	0.520893	1	15	28	29	35	39	1	6	2	2
13	21	142.351	0.0140293	1	38.5242	0.4	1	15	28	29	35	39	1	6	2	2
14	21	189.614	0.0108525	1	16.3687	0.224	1	15	28	29	35	39	1	6	2	2
15	21	160.209	0.014868	1	36.5844	0.248	1	15	28	29	35	39	1	6	2	2
16	21	173.775	0.0243544	1	46.9169	0.420885	1	15	28	29	35	39	1	6	2	2
17	21	122.201	0.0198166	1	76.5499	0.552	1	15	28	29	35	39	1	6	2	2
18	21	127.379	0.0193132	1	85.6196	1.29669	1	15	28	29	35	39	1	6	2	2
19	21	180.474	0.0303445	1	77.2322	0.410064	1	15	28	29	35	39	1	6	2	2
20	21	158.543	0.015502	1	1.45493	0.431729	1	15	28	29	35	39	1	6	2	2
21	21	162.791	0.0116482	1	19.8643	1.97274	1	15	28	29	35	39	1	6	2	2
22	21	177.068	0.0274393	1	72.5731	0.398982	1	15	28	29	35	39	1	6	2	2
23	21	210.471	0.0127098	1	141.422	0.396817	1	15	28	29	35	39	1	6	2	2
24	21	175.695	0.0394875	1	5.39332	0.576307	1	15	28	29	35	39	1	6	2	2
25	21	143.915	0.0175412	1	95.9636	1.09723	1	15	28	29	35	39	1	6	2	2
26	21	140.729	0.0179077	1	46.6627	0.224	1	15	28	29	35	39	1	6	2	2
27	21	143.087	0.0066275	1	24.4627	0.344	1	15	28	29	35	39	1	6	2	2
29	21	162.902	0.0156926	1	18.8566	0.701256	1	15	28	29	35	39	1	6	2	2
30	21	197.873	0.0194454	1	144.291	0.496	1	15	28	29	35	39	1	6	2	2
31	21	139.765	0.0858806	1	45.1762	0.072	1	15	28	29	35	39	1	6	2	2
32	21	126.292	0.0120901	1	13.1725	0.28	1	15	28	29	35	39	1	6	2	2
33	21	143.402	0.0211687	1	78.3927	0.352	1	15	28	29	35	39	1	6	2	2
34	21	102.088	0.0380699	1	2.91614	0.28	1	15	28	29	35	39	1	6	2	2
35	21	112.374	0.0143269	1	23.532	0.552	1	15	28	29	35	39	1	6	2	2
36	21	155.87	0.0233093	1	42.8669	0.232	1	15	28	29	35	39	1	6	2	2
37	21	179.889	0.0244783	2	11.7195	0.32	1	15	28	29	35	39	1	6	2	3
38	21	135.925	0.00966872	3	45.7316	0.632	1	15	28	29	35	39	1	6	2	4
39	21	172.145	0.0248474	4	85.4689	0.453627	1	15	28	29	35	39	1	6	2	5
40	21	119.355	0.0261487	4	24.3578	0.797963	1	15	28	29	35	39	1	6	2	5
41	21	122.722	0.0322213	4	9.55992	1.02946	1	15	28	29	35	39	1	6	2	5
42	21	140.077	0.0209074	4	99.723	2.03045	1	15	28	29	35	39	1	6	2	5
43	21	171.977	0.0433341	4	79.125	0.272	1	15	28	29	35	39	1	6	2	5
44	21	168.638	0.0190643	4	9.98583	0.747624	1	15	28	29	35	39	1	6	2	5
45	21	88.1943	0.017487	4	7.89489	0.543058	1	15	28	29	35	39	1	6	2	5
46	21	118.007	0.0342905	4	98.4537	0.472719	1	15	28	29	35	39	1	6	2	5
47	21	103.867	0.0207121	4	38.8876	0.616	1	15	28	29	35	39	1	6	2	5
48	21	152.431	0.0142523	4	11.1841	2.10746	1	15	28	29	35	39	1	6	2	5
49	21	143.895	0.0210974	4	5.2639	0.630824	1	15	28	29	35	39	1	6	2	5
50	21	105.649	0.0181195	4	62.2239	0.576307	1	15	28	29	35	39	1	6	2	5
51	21	142.193	0.0223015	4	24.9564	0.121911	1	15	28	29	35	39	1	6	2	5
52	21	124.946	0.0275935	4	15.1497	0.08	1	15	28	29	35	39	1	6	2	5
53	21	184.133	0.0121859	4	13.9152	0.565224	1	15	28	29	35	39	1	6	2	5
54	21	163.9	0.00611554	4	12.3194	0.27707	1	15	28	29	35	39	1	6	2	5
55	21	135.352	0.0426323	4	98.6318	0.310802	1	15	28	29	35	39	1	6	2	5
56	21	113.262	0.0236722	4	25.9558	0.339523	1	15	28	29	35	39	1	6	2	5
57	21	137.75	0.0165922	4	2.36934	0.112	1	15	28	29	35	39	1	6	2	5
58	21	109.631	0.0193204	4	34.5322	0.372988	1	15	28	29	35	39	1	6	2	5
59	21	150.488	0.0198316	4	1.16522	0.072	1	15	28	29	35	39	1	6	2	5
60	21	112.952	0.0157437	4	6.4317	0.709301	1	15	28	29	35	39	1	6	2	5
61	21	128.011	0.0442127	4	11.5933	0.543058	1	15	28	29	35	39	1	6	2	5
62	21	120.242	0.0229389	4	31.1467	0.144	1	15	28	29	35	39	1	6	2	5
63	21	130.99	0.0215815	4	87.8793	0.954189	1	15	28	29	35	39	1	6	2	5
64	21	128.479	0.0210081	4	41.5922	0.476561	1	15	28	29	35	39	1	6	2	5
65	21	135.624	0.023323	4	68.5261	0.886626	1	15	28	29	35	39	1	6	2	5
66	21	160.564	0.00827076	4	15.1723	0.498727	1	15	28	29	35	39	1	6	2	5
67	21	159.71	0.0104963	4	43.9221	0.465479	1	15	28	29	35	39	1	6	2	5
68	21	155.582	0.0287186	4	3.56573	0.088	1	15	28	29	35	39	1	6	2	5
69	21	149.37	0.0125346	4	32.7748	0.503133	1	15	28	29	35	39	1	6	2	5
70	21	120.501	0.0353195	4	86.7764	0.791955	1	15	28	29	35	39	1	6	2	5
71	21	115.214	0.0133347	4	17.1588	0.569937	1	15	28	29	35	39	1	6	2	5
72	21	127.041	0.023937	4	91.7533	0.68	1	15	28	29	35	39	1	6	2	5
73	21	141.546	0.00753308	5	46.7199	0.736	1	15	28	29	35	39	1	6	2	4
74	21	160.146	0.0168175	6	1.14723	0.952	1	15	28	29	35	39	1	6	2	5
75	21	181.86	0.00863737	6	29.6446	0.554141	1	15	28	29	35	39	1	6	2	5
76	21	146.736	0.0148578	6	68.6237	0.288	1	15	28	29	35	39	1	6	2	5
77	21	116.61	0.0348449	6	89.9449	0.952	1	15	28	29	35	39	1	6	2	5
78	21	176.048	0.018555	6	29.9755	0.136	1	15	28	29	35	39	1	6	2	5
79	21	130.369	0.0163817	6	91.8721	0.808	1	15	28	29	35	39	1	6	2	5
80	21	117.786	0.0123299	6	4.94269	0.528	1	15	28	29	35	39	1	6	2	5
81	21	122.223	0.0197776	6	3.15948	0.264	1	15	28	29	35	39	1	6	2	5
82	21	167.442	0.0456718	6	31.3133	0.08	1	15	28	29	35	39	1	6	2	5
83	21	136.453	0.0203198	6	96.7828	0.951204	1	15	28	29	35	39	1	6	2	5
84	21	157.619	0.0319223	6	29.6228	0.128	1	15	28	29	35	39	1	6	2	5
85	21	124.819	0.0244123	6	4.24858	0.546784	1	15	28	29	35	39	1	6	2	5
86	21	135.791	0.0252055	6	55.8472	0.168	1	15	28	29	35	39	1	6	2	5
87	21	123.691	0.0200621	6	82.3785	0.72	1	15	28	29	35	39	1	6	2	5
88	21	106.069	0.0231541	6	45.1879	0.321402	1	15	28	29	35	39	1	6	2	5
89	21	151.41	0.0126835	6	2.22187	0.12	1	15	28	29	35	39	1	6	2	5
90	21	110.648	0.0249306	6	45.2976	0.216	1	15	28	29	35	39	1	6	2	5
91	21	137.823	0.0131111	6	8.49364	0.08	1	15	28	29	35	39	1	6	2	5
92	21	123.78	0.0281963	6	92.2696	0.608	1	15	28	29	35	39	1	6	2	5
93	21	99.081	0.0196814	6	35.2686	0.77417	1	15	28	29	35	39	1	6	2	5
94	21	106.265	0.0176776	6	52.7336	0.642804	1	15	28	29	35	39	1	6	2	5
95	21	169.206	0.0194786	6	63.5676	0.576	1	15	28	29	35	39	1	6	2	5
96	21	157.884	0.0105398	6	64.1278	0.768	1	15	28	29	35	39	1	6	2	5
97	21	142.652	0.0151886	6	79.1824	0.304	1	15	28	29	35	39	1	6	2	5
98	21	131.219	0.0112282	6	19.1575	0.216	1	15	28	29	35	39	1	6	2	5
99	21	185.546	0.00593241	6	5.82146	0.196434	1	15	28	29	35	39	1	6	2	5
100	21	117.814	0.0310385	6	19.3754	0.528	1	15	28	29	35	39	1	6	2	5
101	21	133.91	0.0166121	6	6.5336	0.072	1	15	28	29	35	39	1	6	2	5
102	21	136.647	0.0174449	6	1.5818	0.08	1	15	28	29	35	39	1	6	2	5
104	21	124.852	0.0197736	6	11.2596	0.936	1	15	28	29	35	39	1	6	2	5
105	21	149.535	0.00197383	6	1.61774	0.08	1	15	28	29	35	39	1	6	2	5
1	24	231.733	0.00867089	0	247.131	14.9	2	22	28	31	31	34	1.5	4	2	0
1	24	224.345	0.0122965	0.5	149.521	0.905323	2	22	28	31	31	34	1.5	4	2	1
2	24	243.093	0.00991188	0.5	223.776	2.96065	2	22	28	31	31	34	1.5	4	2	1
3	24	263.003	0.0214005	0.5	276.252	0.880854	2	22	28	31	31	34	1.5	4	2	1
1	24	351.149	0.00919687	1	366.339	0.8	2	22	28	31	31	34	1.5	4	2	2
2	24	456.736	0.0131939	1	23.8652	0.112	2	22	28	31	31	34	1.5	4	2	2
3	24	383.306	0.0121762	1	237.663	0.208	2	22	28	31	31	34	1.5	4	2	2
4	24	232.563	0.0123345	1	51.2233	0.52	2	22	28	31	31	34	1.5	4	2	2
5	24	210.227	0.00957294	1	159.826	1.104	2	22	28	31	31	34	1.5	4	2	2
6	24	174.711	0.0110671	1	18.1561	0.144	2	22	28	31	31	34	1.5	4	2	2
7	24	246.065	0.00868319	1	86.6283	0.192	2	22	28	31	31	34	1.5	4	2	2
8	24	201.534	0.0061011	2	66.212	0.831186	2	22	28	31	31	34	1.5	4	2	3
9	24	271.697	0.0310614	2	42.7428	0.496	2	22	28	31	31	34	1.5	4	2	3
10	24	434.103	0.00148846	2	9.73112	0.524624	2	22	28	31	31	34	1.5	4	2	3
11	24	264.502	0.00822223	2	38.7464	0.104	2	22	28	31	31	34	1.5	4	2	3
12	24	266.75	0.00420482	3	99.2448	0.88	2	22	28	31	31	34	1.5	4	2	4
13	24	287.855	0.00825974	4	125.757	0.272	2	22	28	31	31	34	1.5	4	2	5
14	24	256.305	0.007684	4	81.3333	0.4	2	22	28	31	31	34	1.5	4	2	5
15	24	162.114	0.00865318	4	14.5713	0.530819	2	22	28	31	31	34	1.5	4	2	5
16	24	319.838	0.00409904	4	41.8169	0.2789	2	22	28	31	31	34	1.5	4	2	5
17	24	220.523	0.0091705	4	115.574	0.64	2	22	28	31	31	34	1.5	4	2	5
18	24	264.601	0.00647612	4	129.416	2.016	2	22	28	31	31	34	1.5	4	2	5
19	24	256.43	0.00472407	4	98.7331	1.248	2	22	28	31	31	34	1.5	4	2	5
20	24	234.715	0.00537619	4	13.5383	0.552643	2	22	28	31	31	34	1.5	4	2	5
21	24	259.951	0.00632856	4	161.274	1.68554	2	22	28	31	31	34	1.5	4	2	5
22	24	264.25	0.00998822	4	181.166	2.488	2	22	28	31	31	34	1.5	4	2	5
23	24	409.869	0.012809	4	183.949	0.393071	2	22	28	31	31	34	1.5	4	2	5
24	24	489.1	0.0150736	4	169.726	0.36	2	22	28	31	31	34	1.5	4	2	5
25	24	297.051	0.00881651	4	38.92	1.424	2	22	28	31	31	34	1.5	4	2	5
26	24	221.875	0.00975303	4	197.532	2.368	2	22	28	31	31	34	1.5	4	2	5
27	24	317.316	0.021815	4	132.348	0.297609	2	22	28	31	31	34	1.5	4	2	5
28	24	172.443	0.00624383	4	43.6683	0.528	2	22	28	31	31	34	1.5	4	2	5
29	24	235.867	0.0139813	4	14.3248	0.592	2	22	28	31	31	34	1.5	4	2	5
30	24	285.582	0.013705	4	18.9472	1.544	2	22	28	31	31	34	1.5	4	2	5
31	24	257.751	0.0103142	4	27.4185	0.088	2	22	28	31	31	34	1.5	4	2	5
32	24	191.286	0.0158411	4	122.954	1.136	2	22	28	31	31	34	1.5	4	2	5
33	24	407.334	0.0179176	4	228.768	0.12	2	22	28	31	31	34	1.5	4	2	5
34	24	253.157	0.0185051	4	218.781	0.768	2	22	28	31	31	34	1.5	4	2	5
35	24	169.245	0.00846696	4	72.2774	0.536	2	22	28	31	31	34	1.5	4	2	5
36	24	275.93	0.0131479	4	318.289	1.64	2	22	28	31	31	34	1.5	4	2	5
37	24	218.711	0.00979476	4	21.9342	0.192	2	22	28	31	31	34	1.5	4	2	5
38	24	443.266	0.00366968	4	14.8974	0.072	2	22	28	31	31	34	1.5	4	2	5
39	24	268.056	0.0140959	4	18.3367	2.74976	2	22	28	31	31	34	1.5	4	2	5
40	24	229.031	0.015398	4	73.3431	0.216	2	22	28	31	31	34	1.5	4	2	5
41	24	309.22	0.0101323	4	35.5953	0.92	2	22	28	31	31	34	1.5	4	2	5
42	24	321.463	0.0141706	4	38.9127	0.248	2	22	28	31	31	34	1.5	4	2	5
43	24	308.685	0.010134	4	23.7875	0.136	2	22	28	31	31	34	1.5	4	2	5
44	24	300.574	0.0143318	4	96.1785	0.112	2	22	28	31	31	34	1.5	4	2	5
45	24	316.061	0.0183856	4	162.524	0.528	2	22	28	31	31	34	1.5	4	2	5
46	24	312.572	0.00990311	4	67.4289	0.168	2	22	28	31	31	34	1.5	4	2	5
47	24	379.114	0.0182116	4	191.967	0.104	2	22	28	31	31	34	1.5	4	2	5
48	24	217.332	0.0116354	4	118.784	2.36	2	22	28	31	31	34	1.5	4	2	5
49	24	206.153	0.00905654	4	46.2193	0.712	2	22	28	31	31	34	1.5	4	2	5
50	24	277.849	0.0101137	4	292.364	2.024	2	22	28	31	31	34	1.5	4	2	5
51	24	284.361	0.0131206	4	6.99143	0.568	2	22	28	31	31	34	1.5	4	2	5
52	24	197.854	0.0158374	4	176.963	0.992	2	22	28	31	31	34	1.5	4	2	5
53	24	223.478	0.0096079	4	111.511	1.632	2	22	28	31	31	34	1.5	4	2	5
54	24	192.347	0.0163495	4	189.311	0.464	2	22	28	31	31	34	1.5	4	2	5
55	24	217.493	0.00424327	4	19.3864	0.12	2	22	28	31	31	34	1.5	4	2	5
56	24	202.75	0.0116498	4	47.8494	0.240453	2	22	28	31	31	34	1.5	4	2	5
57	24	341.106	0.0173915	4	222.994	0.144	2	22	28	31	31	34	1.5	4	2	5
58	24	419.411	0.00418647	4	22.7567	0.152	2	22	28	31	31	34	1.5	4	2	5
59	24	272.441	0.0055554	5	16.6698	0.872	2	22	28	31	31	34	1.5	4	2	4
60	24	265.755	0.00651649	6	139.263	1.312	2	22	28	31	31	34	1.5	4	2	5
61	24	258.98	0.0139516	6	113.911	0.32	2	22	28	31	31	34	1.5	4	2	5
62	24	223.129	0.00776794	6	18.2216	0.2	2	22	28	31	31	34	1.5	4	2	5
63	24	248.185	0.0109688	6	112.263	0.68	2	22	28	31	31	34	1.5	4	2	5
64	24	393.946	0.0127239	6	52.8864	1	2	22	28	31	31	34	1.5	4	2	5
65	24	282.14	0.00975201	6	337.623	2.504	2	22	28	31	31	34	1.5	4	2	5
66	24	196.289	0.0290039	6	66.9129	0.208	2	22	28	31	31	34	1.5	4	2	5
67	24	272.985	0.00534066	6	2.87141	0.48	2	22	28	31	31	34	1.5	4	2	5
68	24	311.438	0.0100987	6	15.7344	0.261529	2	22	28	31	31	34	1.5	4	2	5
69	24	261.269	0.00585097	6	78.8572	0.648	2	22	28	31	31	34	1.5	4	2	5
70	24	142.511	0.00802552	6	2.87379	0.312	2	22	28	31	31	34	1.5	4	2	5
71	24	278.093	0.0108369	6	12.8224	0.192	2	22	28	31	31	34	1.5	4	2	5
72	24	238.552	0.0114808	6	124.633	0.601964	2	22	28	31	31	34	1.5	4	2	5
73	24	208.139	0.00993008	6	131.684	1.4755	2	22	28	31	31	34	1.5	4	2	5
74	24	219.099	0.0092693	6	155.473	0.496	2	22	28	31	31	34	1.5	4	2	5
75	24	205.477	0.0147664	6	131.318	0.984	2	22	28	31	31	34	1.5	4	2	5
76	24	280.767	0.0193328	6	35.4565	0.163945	2	22	28	31	31	34	1.5	4	2	5
77	24	267.225	0.00752874	6	2.3777	0.273242	2	22	28	31	31	34	1.5	4	2	5
78	24	173.482	0.00721173	6	2.86397	0.833841	2	22	28	31	31	34	1.5	4	2	5
79	24	173.34	0.00934749	6	8.62497	0.088	2	22	28	31	31	34	1.5	4	2	5
80	24	159.532	0.0105968	6	12.5993	0.088	2	22	28	31	31	34	1.5	4	2	5
81	24	200.429	0.0117614	6	111.722	0.64	2	22	28	31	31	34	1.5	4	2	5
1	30	113.537	0.0129841	0	93.6695	5.408	1	6	39	34	46	34	2.5	1	2	0
2	30	101.256	0.0142682	0	63.0037	3.76	1	6	39	34	46	34	2.5	1	2	0
3	30	110.968	0.0137501	0	87.708	3.83297	1	6	39	34	46	34	2.5	1	2	0
1	30	93.6385	0.0157627	0.5	46.3282	2.0798	1	6	39	34	46	34	2.5	1	2	1
2	30	97.3831	0.00645286	0.5	43.4128	1.71277	1	6	39	34	46	34	2.5	1	2	1
3	30	107.652	0.0235946	0.5	66.3573	0.734045	1	6	39	34	46	34	2.5	1	2	1
4	30	97.6208	0.0184112	0.5	56.6042	1.41915	1	6	39	34	46	34	2.5	1	2	1
2	30	219.712	0.00626689	1	5.59213	0.104	1	6	39	34	46	34	2.5	1	2	2
3	30	157.071	0.0214066	1	12.5853	0.79858	1	6	39	34	46	34	2.5	1	2	2
4	30	210.389	0.0211856	1	115.842	0.24	1	6	39	34	46	34	2.5	1	2	2
5	30	158.945	0.0154683	1	43.474	0.256	1	6	39	34	46	34	2.5	1	2	2
6	30	104.082	0.0213172	1	25.8486	0.312	1	6	39	34	46	34	2.5	1	2	2
7	30	125.513	0.0243292	1	22.617	0.296	1	6	39	34	46	34	2.5	1	2	2
8	30	172.934	0.0196325	1	88.1623	0.84141	1	6	39	34	46	34	2.5	1	2	2
9	30	186.063	0.015927	1	42.1344	0.54392	1	6	39	34	46	34	2.5	1	2	2
10	30	139.841	0.013118	1	74.1994	0.44	1	6	39	34	46	34	2.5	1	2	2
11	30	170.908	0.0119855	1	59.2793	1.176	1	6	39	34	46	34	2.5	1	2	2
12	30	175.047	0.0109785	1	36.5212	0.392696	1	6	39	34	46	34	2.5	1	2	2
13	30	131.625	0.0319865	1	58.2272	0.6	1	6	39	34	46	34	2.5	1	2	2
14	30	176.797	0.0139563	1	69.9612	1.48	1	6	39	34	46	34	2.5	1	2	2
15	30	169.681	0.0136573	1	63.1581	1.13779	1	6	39	34	46	34	2.5	1	2	2
16	30	172.892	0.0248217	1	93.4954	1.44065	1	6	39	34	46	34	2.5	1	2	2
17	30	196.197	0.0107786	1	78.1637	1.32	1	6	39	34	46	34	2.5	1	2	2
18	30	150.903	0.0128896	1	78.2726	3.976	1	6	39	34	46	34	2.5	1	2	2
19	30	155.949	0.0126935	1	15.5487	1.096	1	6	39	34	46	34	2.5	1	2	2
20	30	152.102	0.0256135	1	51.1753	0.696	1	6	39	34	46	34	2.5	1	2	2
21	30	134.817	0.0134129	1	38.7796	1.17371	1	6	39	34	46	34	2.5	1	2	2
22	30	136.79	0.0167433	1	19.2832	0.835119	1	6	39	34	46	34	2.5	1	2	2
23	30	106.763	0.0188459	1	23.7282	0.661844	1	6	39	34	46	34	2.5	1	2	2
24	30	108.49	0.0130349	1	56.9922	0.52891	1	6	39	34	46	34	2.5	1	2	2
25	30	144.157	0.0131025	1	34.575	0.416	1	6	39	34	46	34	2.5	1	2	2
26	30	139.277	0.00935399	1	52.4154	0.648	1	6	39	34	46	34	2.5	1	2	2
27	30	175.622	0.0114651	1	98.9556	1.6	1	6	39	34	46	34	2.5	1	2	2
28	30	172.761	0.0143507	1	67.5679	1.424	1	6	39	34	46	34	2.5	1	2	2
29	30	154.021	0.0147999	1	65.527	0.6	1	6	39	34	46	34	2.5	1	2	2
30	30	182.578	0.0084214	1	67.6452	1.272	1	6	39	34	46	34	2.5	1	2	2
31	30	178.465	0.0261931	1	82.1672	0.464	1	6	39	34	46	34	2.5	1	2	2
32	30	172.259	0.0165806	1	23.8656	0.096	1	6	39	34	46	34	2.5	1	2	2
33	30	150.968	0.027078	1	36.9174	0.451402	1	6	39	34	46	34	2.5	1	2	2
35	30	160.064	0.0294677	1	54.2268	0.712	1	6	39	34	46	34	2.5	1	2	2
36	30	156.507	0.022337	1	91.6652	1.80904	1	6	39	34	46	34	2.5	1	2	2
37	30	140.502	0.0134931	1	45.9162	1.08	1	6	39	34	46	34	2.5	1	2	2
38	30	130.844	0.0310383	1	15.7684	0.227053	1	6	39	34	46	34	2.5	1	2	2
39	30	137.004	0.00629729	2	21.7533	0.576061	1	6	39	34	46	34	2.5	1	2	3
40	30	182.424	0.0116597	2	95.5877	1.072	1	6	39	34	46	34	2.5	1	2	3
41	30	214.293	0.0115646	3	145.688	1.096	1	6	39	34	46	34	2.5	1	2	4
42	30	190.696	0.0185879	4	211.343	0.48	1	6	39	34	46	34	2.5	1	2	5
43	30	132.832	0.0233531	4	31.9246	0.432	1	6	39	34	46	34	2.5	1	2	5
44	30	104.3	0.00631014	4	3.18289	0.650037	1	6	39	34	46	34	2.5	1	2	5
45	30	88.819	0.00991615	4	12.3826	0.725362	1	6	39	34	46	34	2.5	1	2	5
46	30	98.2815	0.0109834	4	46.367	1.696	1	6	39	34	46	34	2.5	1	2	5
47	30	100.45	0.00923293	4	14.9785	0.224	1	6	39	34	46	34	2.5	1	2	5
49	30	121.555	0.0262633	4	13.8892	0.801827	1	6	39	34	46	34	2.5	1	2	5
50	30	105.611	0.00932241	4	16.4929	0.403588	1	6	39	34	46	34	2.5	1	2	5
51	30	113.045	0.0163926	4	6.29394	0.112	1	6	39	34	46	34	2.5	1	2	5
52	30	119.754	0.00592812	4	2.48528	0.112	1	6	39	34	46	34	2.5	1	2	5
53	30	112.338	0.019883	4	41.9186	0.28	1	6	39	34	46	34	2.5	1	2	5
55	30	113.369	0.0106643	4	2.97189	0.801108	1	6	39	34	46	34	2.5	1	2	5
56	30	101.704	0.0210723	4	86.9996	1.77517	1	6	39	34	46	34	2.5	1	2	5
57	30	119.927	0.0251908	4	4.95969	0.128	1	6	39	34	46	34	2.5	1	2	5
58	30	202.343	0.0119483	5	92.7215	1.16	1	6	39	34	46	34	2.5	1	2	4
59	30	264.796	0.00828905	6	257.896	0.736	1	6	39	34	46	34	2.5	1	2	5
60	30	190.661	0.0111407	6	11.2133	0.736	1	6	39	34	46	34	2.5	1	2	5
61	30	112.323	0.0234459	6	18.9343	0.496	1	6	39	34	46	34	2.5	1	2	5
62	30	152.322	0.0256365	6	5.38411	0.152	1	6	39	34	46	34	2.5	1	2	5
63	30	100.25	0.0162291	6	6.12377	0.088	1	6	39	34	46	34	2.5	1	2	5
1	31	126.059	0.0103672	0	51.9995	4.81153	1	24	26	29	26	37	4	2	1	0
2	31	121.024	0.0119591	0	47.1349	4.48	1	24	26	29	26	37	4	2	1	0
3	31	119.22	0.0108044	0	47.5137	3.008	1	24	26	29	26	37	4	2	1	0
4	31	118.262	0.00916894	0	26.8067	0.675531	1	24	26	29	26	37	4	2	1	0
1	31	126.523	0.0308981	0.5	46.2261	0.831918	1	24	26	29	26	37	4	2	1	1
2	31	123.135	0.0144901	0.5	41.4328	0.782982	1	24	26	29	26	37	4	2	1	1
3	31	133.045	0.0111422	0.5	55.059	0.80745	1	24	26	29	26	37	4	2	1	1
4	31	125.4	0.00974236	0.5	241.162	0.660641	1	24	26	29	26	37	4	2	1	1
1	31	121.223	0.0324737	1	69.5348	0.216	1	24	26	29	26	37	4	2	1	2
2	31	136.454	0.0348705	1	51.8453	0.128	1	24	26	29	26	37	4	2	1	2
3	31	108.593	0.01063	1	24.7593	0.627274	1	24	26	29	26	37	4	2	1	2
4	31	109.909	0.0080159	1	7.41194	0.32	1	24	26	29	26	37	4	2	1	2
5	31	132.929	0.0138575	1	76.8264	1.14742	1	24	26	29	26	37	4	2	1	2
6	31	128.878	0.0141326	1	35.6393	0.454279	1	24	26	29	26	37	4	2	1	2
7	31	159.234	0.0118782	1	95.9829	0.432	1	24	26	29	26	37	4	2	1	2
8	31	154.255	0.00531402	1	122.652	0.48	1	24	26	29	26	37	4	2	1	2
9	31	117.613	0.00802004	1	1.16999	0.25941	1	24	26	29	26	37	4	2	1	2
10	31	146.734	0.0124385	1	118.147	0.755447	1	24	26	29	26	37	4	2	1	2
11	31	135.324	0.0139152	1	62.1638	0.936	1	24	26	29	26	37	4	2	1	2
12	31	165.55	0.0146629	1	26.4333	0.176	1	24	26	29	26	37	4	2	1	2
13	31	180.7	0.011026	1	23.9496	0.24	1	24	26	29	26	37	4	2	1	2
14	31	178.148	0.0147157	1	16.5523	0.832	1	24	26	29	26	37	4	2	1	2
16	31	120.837	0.0206439	1	23.3929	0.352	1	24	26	29	26	37	4	2	1	2
17	31	136.846	0.0121569	1	28.4811	0.376162	1	24	26	29	26	37	4	2	1	2
18	31	118.993	0.0129197	1	22.2517	0.336	1	24	26	29	26	37	4	2	1	2
19	31	146.42	0.013868	1	1.79752	0.152	1	24	26	29	26	37	4	2	1	2
20	31	164.719	0.0181931	1	28.8969	0.136	1	24	26	29	26	37	4	2	1	2
22	31	148.983	0.0033433	2	5.85457	0.33936	1	24	26	29	26	37	4	2	1	3
23	31	148.506	0.00795824	3	44.2129	0.616	1	24	26	29	26	37	4	2	1	4
24	31	161.988	0.0138885	4	68.5267	0.392	1	24	26	29	26	37	4	2	1	5
25	31	205.117	0.00581049	4	62.2329	1.352	1	24	26	29	26	37	4	2	1	5
26	31	159.647	0.0132798	4	58.2461	0.408	1	24	26	29	26	37	4	2	1	5
28	31	108.971	0.00690478	4	14.243	0.296	1	24	26	29	26	37	4	2	1	5
29	31	145.07	0.00829878	4	75.4211	3.664	1	24	26	29	26	37	4	2	1	5
30	31	158.863	0.00931113	4	49.1363	1.568	1	24	26	29	26	37	4	2	1	5
31	31	149.675	0.0135691	4	42.9945	0.384	1	24	26	29	26	37	4	2	1	5
32	31	135.506	0.0144023	4	6.8549	0.632	1	24	26	29	26	37	4	2	1	5
33	31	138.927	0.0130352	4	51.2427	1.016	1	24	26	29	26	37	4	2	1	5
34	31	131.755	0.0183059	4	78.6765	0.56	1	24	26	29	26	37	4	2	1	5
35	31	134.205	0.0161291	4	71.8955	0.4	1	24	26	29	26	37	4	2	1	5
36	31	131.248	0.015581	4	48.2932	0.4	1	24	26	29	26	37	4	2	1	5
37	31	134.711	0.0179296	4	52.9623	0.36	1	24	26	29	26	37	4	2	1	5
38	31	151.753	0.0128464	4	34.1367	0.336	1	24	26	29	26	37	4	2	1	5
39	31	130.397	0.00421887	4	17.2116	0.408	1	24	26	29	26	37	4	2	1	5
40	31	127.713	0.00949025	4	16.7674	0.614344	1	24	26	29	26	37	4	2	1	5
41	31	161.412	0.0105894	4	76.1724	0.584	1	24	26	29	26	37	4	2	1	5
42	31	146.542	0.00823299	5	32.8863	0.582643	1	24	26	29	26	37	4	2	1	4
43	31	112.316	0.0116154	6	49.7637	2.544	1	24	26	29	26	37	4	2	1	5
44	31	154.952	0.0138054	6	6.77866	0.336	1	24	26	29	26	37	4	2	1	5
45	31	176.338	0.0151464	6	129.337	0.344	1	24	26	29	26	37	4	2	1	5
46	31	145.18	0.0112824	6	59.7862	0.352	1	24	26	29	26	37	4	2	1	5
47	31	114.847	0.00845862	6	12.7244	1.01313	1	24	26	29	26	37	4	2	1	5
48	31	126.803	0.0168198	6	32.1653	0.4	1	24	26	29	26	37	4	2	1	5
49	31	179.326	0.0122576	6	27.1155	0.12	1	24	26	29	26	37	4	2	1	5
50	31	130.062	0.00873964	6	53.4293	2.088	1	24	26	29	26	37	4	2	1	5
51	31	145.655	0.0109978	6	26.3518	0.192	1	24	26	29	26	37	4	2	1	5
52	31	118.507	0.00591321	6	5.58172	0.112	1	24	26	29	26	37	4	2	1	5
53	31	136.721	0.0107464	6	56.5619	0.368	1	24	26	29	26	37	4	2	1	5
54	31	127.923	0.00807567	6	9.36792	0.136	1	24	26	29	26	37	4	2	1	5
1	32	108.958	0.0205694	0	88.453	3.92276	1	11	34	34	31	43	5	2	1	0
2	32	97.0208	0.0181798	0	69.12	1.936	1	11	34	34	31	43	5	2	1	0
3	32	88.771	0.015507	0	39.8702	1.248	1	11	34	34	31	43	5	2	1	0
4	32	98.0438	0.0211648	0	65.179	5.53876	1	11	34	34	31	43	5	2	1	0
1	32	111.743	0.0311646	0.5	76.4437	1.10107	1	11	34	34	31	43	5	2	1	1
2	32	96.2386	0.0127649	0.5	40.1492	1.32128	1	11	34	34	31	43	5	2	1	1
3	32	94.7994	0.0146397	0.5	38.2297	1.95745	1	11	34	34	31	43	5	2	1	1
4	32	103.892	0.0359772	0.5	154.264	0.513832	1	11	34	34	31	43	5	2	1	1
1	32	128.291	0.0177438	1	93.2896	0.84	1	11	34	34	31	43	5	2	1	2
3	32	123.762	0.00717846	1	1.39474	0.72	1	11	34	34	31	43	5	2	1	2
4	32	152.338	0.0139487	1	96.4779	0.742988	1	11	34	34	31	43	5	2	1	2
5	32	152.549	0.0135171	1	19.6386	0.128	1	11	34	34	31	43	5	2	1	2
6	32	200.585	0.017478	1	97.9662	0.952	1	11	34	34	31	43	5	2	1	2
7	32	79.302	0.0184209	1	13.2877	0.784	1	11	34	34	31	43	5	2	1	2
8	32	223.274	0.0113086	1	26.2111	0.096	1	11	34	34	31	43	5	2	1	2
9	32	107.2	0.0152009	1	54.4969	0.344	1	11	34	34	31	43	5	2	1	2
10	32	179.291	0.0122557	1	22.2828	0.136	1	11	34	34	31	43	5	2	1	2
11	32	189.653	0.000136167	1	0.63977	0.32	1	11	34	34	31	43	5	2	1	2
12	32	96.6539	0.0129823	1	28.6395	0.248	1	11	34	34	31	43	5	2	1	2
13	32	102.605	0.0184577	1	54.2215	0.28	1	11	34	34	31	43	5	2	1	2
14	32	132.07	0.0114854	1	14.768	0.2	1	11	34	34	31	43	5	2	1	2
15	32	101.047	0.00626521	1	1.9458	0.4	1	11	34	34	31	43	5	2	1	2
17	32	130.7	0.011612	1	19.3878	0.912	1	11	34	34	31	43	5	2	1	2
18	32	126.288	0.0135005	1	56.3594	0.636414	1	11	34	34	31	43	5	2	1	2
19	32	163.661	0.00519227	1	1.61824	0.216	1	11	34	34	31	43	5	2	1	2
20	32	114.518	0.0193093	1	59.9218	1.41104	1	11	34	34	31	43	5	2	1	2
23	32	136.4	0.0238531	1	2.95983	0.216	1	11	34	34	31	43	5	2	1	2
24	32	155.248	0.0192585	1	93.4633	0.465741	1	11	34	34	31	43	5	2	1	2
25	32	188.787	0.0146888	1	27.9967	0.136	1	11	34	34	31	43	5	2	1	2
26	32	173.101	0.023915	1	29.3943	1.072	1	11	34	34	31	43	5	2	1	2
27	32	104.62	0.037621	1	3.52222	0.16	1	11	34	34	31	43	5	2	1	2
28	32	116.627	0.0317691	1	86.2269	0.328	1	11	34	34	31	43	5	2	1	2
29	32	165.75	0.0171922	1	98.6958	0.272	1	11	34	34	31	43	5	2	1	2
30	32	127.084	0.00749011	1	1.56783	0.104	1	11	34	34	31	43	5	2	1	2
31	32	135.342	0.0178578	2	26.8921	0.383646	1	11	34	34	31	43	5	2	1	3
32	32	91.5531	0.0265674	2	2.94428	0.329176	1	11	34	34	31	43	5	2	1	3
33	32	127.503	0.0192065	3	85.7453	0.56	1	11	34	34	31	43	5	2	1	4
34	32	120.072	0.0215102	4	111.814	0.984	1	11	34	34	31	43	5	2	1	5
35	32	133.846	0.0174425	4	85.4219	0.872	1	11	34	34	31	43	5	2	1	5
37	32	83.9576	0.0112774	4	6.7236	6.368	1	11	34	34	31	43	5	2	1	5
40	32	86.884	0.0198107	4	54.2473	2.312	1	11	34	34	31	43	5	2	1	5
42	32	182.162	0.0147551	4	158.954	2.752	1	11	34	34	31	43	5	2	1	5
43	32	209.483	0.0104317	4	148.884	1.248	1	11	34	34	31	43	5	2	1	5
44	32	171.296	0.0127461	4	45.6526	1.312	1	11	34	34	31	43	5	2	1	5
46	32	113.01	0.0139611	4	42.1546	0.944	1	11	34	34	31	43	5	2	1	5
47	32	203.315	0.0075582	4	127.955	1.16	1	11	34	34	31	43	5	2	1	5
48	32	189.044	0.00906415	4	258.276	1.792	1	11	34	34	31	43	5	2	1	5
49	32	127.533	0.0108336	4	3.26267	1.672	1	11	34	34	31	43	5	2	1	5
50	32	96.2434	0.0277215	4	29.3838	0.704	1	11	34	34	31	43	5	2	1	5
51	32	143.697	0.0205305	4	4.37752	0.86052	1	11	34	34	31	43	5	2	1	5
52	32	236.164	0.00906227	4	43.3125	0.312	1	11	34	34	31	43	5	2	1	5
54	32	115.171	0.0318531	4	19.4385	0.28	1	11	34	34	31	43	5	2	1	5
55	32	158.661	0.00963425	4	13.3579	0.2	1	11	34	34	31	43	5	2	1	5
56	32	151.247	0.0178246	4	9.63799	0.584	1	11	34	34	31	43	5	2	1	5
58	32	147.88	0.0121375	4	128.928	0.812109	1	11	34	34	31	43	5	2	1	5
59	32	145.488	0.00775715	4	5.72359	0.104	1	11	34	34	31	43	5	2	1	5
60	32	112.814	0.00890293	4	6.55546	0.966482	1	11	34	34	31	43	5	2	1	5
61	32	105.2	0.0121225	4	13.1419	0.2	1	11	34	34	31	43	5	2	1	5
62	32	136.942	0.0121575	4	78.4829	0.568	1	11	34	34	31	43	5	2	1	5
63	32	122.264	0.0118447	4	86.2579	0.662534	1	11	34	34	31	43	5	2	1	5
64	32	143.497	0.0259857	4	33.2899	0.128	1	11	34	34	31	43	5	2	1	5
65	32	133.95	0.0122144	4	55.6474	0.662864	1	11	34	34	31	43	5	2	1	5
66	32	98.7936	0.0100005	4	5.11796	0.656	1	11	34	34	31	43	5	2	1	5
67	32	104.079	0.00960257	4	43.2413	0.288	1	11	34	34	31	43	5	2	1	5
68	32	118.576	0.00861384	4	25.4152	0.496	1	11	34	34	31	43	5	2	1	5
69	32	120.861	0.0209827	4	9.38791	0.68	1	11	34	34	31	43	5	2	1	5
70	32	125.119	0.0143157	4	85.714	0.712	1	11	34	34	31	43	5	2	1	5
71	32	151.416	0.0103658	4	1.94146	0.368	1	11	34	34	31	43	5	2	1	5
72	32	140.377	0.0179091	4	34.3424	0.664479	1	11	34	34	31	43	5	2	1	5
73	32	118.723	0.008616	4	84.9322	1.368	1	11	34	34	31	43	5	2	1	5
74	32	92.2951	0.0228536	4	33.4663	0.648	1	11	34	34	31	43	5	2	1	5
75	32	132.134	0.00851574	5	73.3592	0.544	1	11	34	34	31	43	5	2	1	4
77	32	113.51	0.0211844	6	36.1936	0.376	1	11	34	34	31	43	5	2	1	5
78	32	162.098	0.0123605	6	159.393	5.248	1	11	34	34	31	43	5	2	1	5
79	32	196.66	0.00637539	6	8.68933	0.472	1	11	34	34	31	43	5	2	1	5
81	32	127.059	0.0102085	6	19.8513	0.764508	1	11	34	34	31	43	5	2	1	5
83	32	126.645	0.0196914	6	124.153	1.048	1	11	34	34	31	43	5	2	1	5
84	32	148.162	0.0102545	6	16.3528	0.472	1	11	34	34	31	43	5	2	1	5
85	32	135.57	0.0208855	6	26.6445	0.16	1	11	34	34	31	43	5	2	1	5
86	32	92.6484	0.0179247	6	65.8683	1.22774	1	11	34	34	31	43	5	2	1	5
89	32	105.012	0.0208821	6	24.5733	0.375493	1	11	34	34	31	43	5	2	1	5
90	32	118.649	0.00862513	6	5.38417	0.136	1	11	34	34	31	43	5	2	1	5
91	32	93.5115	0.0140493	6	16.334	0.28	1	11	34	34	31	43	5	2	1	5
92	32	105.737	0.0202095	6	14.1189	0.208	1	11	34	34	31	43	5	2	1	5
93	32	139.797	0.0186281	6	23.924	0.208	1	11	34	34	31	43	5	2	1	5
94	32	151.619	0.0162286	6	27.1712	0.224	1	11	34	34	31	43	5	2	1	5
95	32	79.3662	0.0102372	6	29.8276	0.696	1	11	34	34	31	43	5	2	1	5
1	34	213.785	0.00645021	0	138.107	4.46406	2	26	34	39	27	39	5	4	2	0
2	34	196.23	0.00804792	0	118.436	2.08	2	26	34	39	27	39	5	4	2	0
3	34	180.213	0.00850236	0	34.2014	0.952	2	26	34	39	27	39	5	4	2	0
4	34	193.706	0.00964371	0	129.435	2.56	2	26	34	39	27	39	5	4	2	0
5	34	212.392	0.00846295	0	107.25	2.22406	2	26	34	39	27	39	5	4	2	0
1	34	214.556	0.00532351	0.5	265.872	1.90852	2	26	34	39	27	39	5	4	2	1
2	34	240.368	0.0085361	0.5	158.632	0.342554	2	26	34	39	27	39	5	4	2	1
3	34	205.293	0.00450934	0.5	52.7129	0.856386	2	26	34	39	27	39	5	4	2	1
4	34	199.894	0.00216263	0.5	36.7071	1.59043	2	26	34	39	27	39	5	4	2	1
1	34	531.678	0.00828604	1	296.877	0.918025	2	26	34	39	27	39	5	4	2	2
2	34	307.301	0.0103899	1	351.739	5.22965	2	26	34	39	27	39	5	4	2	2
3	34	233.774	0.00817861	1	89.1815	0.783932	2	26	34	39	27	39	5	4	2	2
4	34	275.054	0.0178943	1	218.622	1.44408	2	26	34	39	27	39	5	4	2	2
5	34	360.643	0.0115614	1	299.751	0.580044	2	26	34	39	27	39	5	4	2	2
6	34	271.593	0.014113	1	281.866	0.299132	2	26	34	39	27	39	5	4	2	2
7	34	335.509	0.0123393	1	172.548	0.918025	2	26	34	39	27	39	5	4	2	2
8	34	201.233	0.00916458	1	36.8865	0.422911	2	26	34	39	27	39	5	4	2	2
9	34	345.201	0.00330979	1	12.4773	0.742672	2	26	34	39	27	39	5	4	2	2
10	34	249.41	0.00675415	1	78.1336	0.599398	2	26	34	39	27	39	5	4	2	2
11	34	284.506	0.0162784	1	241.548	1.06243	2	26	34	39	27	39	5	4	2	2
12	34	235.812	0.0250606	1	61.924	0.315159	2	26	34	39	27	39	5	4	2	2
13	34	299.676	0.0173454	1	47.1526	1.592	2	26	34	39	27	39	5	4	2	2
14	34	211.494	0.0636572	1	53.9278	0.763302	2	26	34	39	27	39	5	4	2	2
15	34	176.364	0.0268587	1	58.2937	0.659812	2	26	34	39	27	39	5	4	2	2
16	34	212.734	0.0192982	1	237.129	1.24143	2	26	34	39	27	39	5	4	2	2
17	34	249.573	0.00775017	1	154.818	1.26681	2	26	34	39	27	39	5	4	2	2
18	34	196.98	0.0181827	1	33.5992	0.08	2	26	34	39	27	39	5	4	2	2
19	34	220.314	0.0118346	1	87.2499	0.76	2	26	34	39	27	39	5	4	2	2
20	34	259.42	0.0110083	1	76.9392	1.07275	2	26	34	39	27	39	5	4	2	2
21	34	236.083	0.0127103	1	261.848	5.672	2	26	34	39	27	39	5	4	2	2
22	34	214.451	0.0150447	1	277.897	5.08	2	26	34	39	27	39	5	4	2	2
23	34	191.158	0.012245	1	92.4166	1.59525	2	26	34	39	27	39	5	4	2	2
24	34	175.241	0.010111	1	3.37721	0.319364	2	26	34	39	27	39	5	4	2	2
25	34	169.891	0.0143596	1	26.2488	0.237424	2	26	34	39	27	39	5	4	2	2
26	34	216.147	0.0182838	1	27.8223	2.30871	2	26	34	39	27	39	5	4	2	2
27	34	337.964	0.00606577	1	33.8937	1.23779	2	26	34	39	27	39	5	4	2	2
28	34	365.285	0.00565787	1	116.463	1.02117	2	26	34	39	27	39	5	4	2	2
29	34	198.632	0.0122179	1	78.8611	1.46471	2	26	34	39	27	39	5	4	2	2
30	34	341.868	0.0094521	1	32.6741	1.1759	2	26	34	39	27	39	5	4	2	2
31	34	216.226	0.0115682	1	261.183	0.804562	2	26	34	39	27	39	5	4	2	2
32	34	274.742	0.0164997	1	264.199	0.743767	2	26	34	39	27	39	5	4	2	2
33	34	244.082	0.0142127	1	141.923	1.00054	2	26	34	39	27	39	5	4	2	2
34	34	422.967	0.00297401	3	263.748	1.024	2	26	34	39	27	39	5	4	2	4
35	34	366.359	0.00665168	4	347.626	5.99315	2	26	34	39	27	39	5	4	2	5
36	34	359.393	0.010658	4	435.964	8.096	2	26	34	39	27	39	5	4	2	5
37	34	314.202	0.0124446	4	425.44	3.136	2	26	34	39	27	39	5	4	2	5
38	34	433.077	0.00817485	4	523.754	7.32	2	26	34	39	27	39	5	4	2	5
39	34	350.349	0.0129416	4	471.624	1.096	2	26	34	39	27	39	5	4	2	5
40	34	287.071	0.0142594	4	245.749	1.696	2	26	34	39	27	39	5	4	2	5
41	34	294.826	0.00481095	4	34.9692	0.288	2	26	34	39	27	39	5	4	2	5
42	34	164.601	0.0196435	4	53.4179	0.618893	2	26	34	39	27	39	5	4	2	5
43	34	386.614	0.0070459	4	399.649	3.192	2	26	34	39	27	39	5	4	2	5
44	34	377.929	0.0041975	4	243.352	0.984	2	26	34	39	27	39	5	4	2	5
45	34	337.283	0.00824326	4	289.185	4.192	2	26	34	39	27	39	5	4	2	5
46	34	323.109	0.0102659	4	413.317	3.976	2	26	34	39	27	39	5	4	2	5
47	34	299.681	0.00468687	4	292.728	3.016	2	26	34	39	27	39	5	4	2	5
48	34	164.552	0.00702037	4	26.7946	0.354122	2	26	34	39	27	39	5	4	2	5
49	34	190.153	0.0104249	4	55.8748	0.783932	2	26	34	39	27	39	5	4	2	5
50	34	209.588	0.0133135	4	422.85	1.792	2	26	34	39	27	39	5	4	2	5
51	34	181.196	0.0051947	4	24.1699	0.776	2	26	34	39	27	39	5	4	2	5
52	34	172.551	0.0148131	4	76.6437	1.0418	2	26	34	39	27	39	5	4	2	5
53	34	151.091	0.00985558	4	31.9313	0.722042	2	26	34	39	27	39	5	4	2	5
54	34	187.653	0.0204104	4	31.8142	0.08	2	26	34	39	27	39	5	4	2	5
55	34	177.642	0.0208125	4	173.854	0.471609	2	26	34	39	27	39	5	4	2	5
56	34	174.895	0.0114657	4	61.1932	0.742672	2	26	34	39	27	39	5	4	2	5
57	34	328.482	0.0074228	4	275.494	0.773617	2	26	34	39	27	39	5	4	2	5
58	34	328.429	0.00703025	4	28.7338	1.136	2	26	34	39	27	39	5	4	2	5
59	34	352.874	0.0105874	4	573.9	7.86213	2	26	34	39	27	39	5	4	2	5
60	34	422.126	0.0113512	4	35.1768	0.680783	2	26	34	39	27	39	5	4	2	5
61	34	405.044	0.0067271	4	6.22718	0.376	2	26	34	39	27	39	5	4	2	5
62	34	377.279	0.00788335	4	211.385	0.629917	2	26	34	39	27	39	5	4	2	5
63	34	430.96	0.00766243	4	275.296	0.816	2	26	34	39	27	39	5	4	2	5
64	34	382.978	0.00799949	4	38.9521	0.918025	2	26	34	39	27	39	5	4	2	5
65	34	196.071	0.0190783	4	39.7563	0.257872	2	26	34	39	27	39	5	4	2	5
66	34	207.299	0.0102573	4	125.525	1.3795	2	26	34	39	27	39	5	4	2	5
67	34	390.335	0.00965237	4	179.659	0.624645	2	26	34	39	27	39	5	4	2	5
68	34	248.558	0.0139203	4	39.7839	0.296	2	26	34	39	27	39	5	4	2	5
69	34	251.212	0.0109482	4	154.487	0.96	2	26	34	39	27	39	5	4	2	5
70	34	228.527	0.0112173	4	24.667	0.12	2	26	34	39	27	39	5	4	2	5
71	34	208.08	0.00959596	4	22.8978	1.904	2	26	34	39	27	39	5	4	2	5
72	34	306.721	0.00957816	4	435.484	1.8	2	26	34	39	27	39	5	4	2	5
73	34	301.702	0.0101584	4	281.518	0.752	2	26	34	39	27	39	5	4	2	5
74	34	312.119	0.0163635	4	325.953	2.05837	2	26	34	39	27	39	5	4	2	5
75	34	269.414	0.0120746	4	232.468	1.47662	2	26	34	39	27	39	5	4	2	5
76	34	253.755	0.00630532	4	45.2255	0.2	2	26	34	39	27	39	5	4	2	5
77	34	178.891	0.0113301	4	32.8716	1.14811	2	26	34	39	27	39	5	4	2	5
78	34	270.655	0.011436	4	314.182	2.66679	2	26	34	39	27	39	5	4	2	5
79	34	436.043	0.00496174	5	129.559	0.656	2	26	34	39	27	39	5	4	2	4
80	34	343.851	0.00842383	6	331.153	1.128	2	26	34	39	27	39	5	4	2	5
81	34	377.9	0.0114083	6	378.516	8.472	2	26	34	39	27	39	5	4	2	5
82	34	264.938	0.0110237	6	261.337	3.816	2	26	34	39	27	39	5	4	2	5
83	34	237.686	0.00700768	6	17.2757	0.12	2	26	34	39	27	39	5	4	2	5
84	34	189.205	0.0184968	6	54.2534	0.660153	2	26	34	39	27	39	5	4	2	5
85	34	258.749	0.0148371	6	96.2739	0.552	2	26	34	39	27	39	5	4	2	5
86	34	291.58	0.00875757	6	212.252	2.90719	2	26	34	39	27	39	5	4	2	5
87	34	165.826	0.0112316	6	8.99975	1.384	2	26	34	39	27	39	5	4	2	5
88	34	440.105	0.00495143	6	593.59	1.48123	2	26	34	39	27	39	5	4	2	5
89	34	329.632	0.00627462	6	291.135	3.592	2	26	34	39	27	39	5	4	2	5
90	34	191.828	0.00713201	6	17.6763	0.144	2	26	34	39	27	39	5	4	2	5
91	34	191.277	0.00437586	6	33.6285	0.256	2	26	34	39	27	39	5	4	2	5
92	34	282.07	0.0103901	6	365.163	2.792	2	26	34	39	27	39	5	4	2	5
93	34	287.841	0.0111753	6	29.2522	0.816	2	26	34	39	27	39	5	4	2	5
94	34	301.837	0.0121755	6	263.78	0.24	2	26	34	39	27	39	5	4	2	5
95	34	314.508	0.0197877	6	298.457	1.15783	2	26	34	39	27	39	5	4	2	5
96	34	474.149	0.00527962	6	358.196	1.59703	2	26	34	39	27	39	5	4	2	5
97	34	331.286	0.00990466	6	466.892	1.48629	2	26	34	39	27	39	5	4	2	5
98	34	307.08	0.00868641	6	29.3217	0.872	2	26	34	39	27	39	5	4	2	5
99	34	564.428	0.00428489	6	164.136	0.216	2	26	34	39	27	39	5	4	2	5
102	34	265.095	0.00724997	6	175.665	2.89848	2	26	34	39	27	39	5	4	2	5
103	34	362.374	0.00762861	6	454.712	5.84497	2	26	34	39	27	39	5	4	2	5
104	34	374.094	0.0140923	6	425.157	0.352	2	26	34	39	27	39	5	4	2	5
105	34	311.226	0.013472	6	379.957	0.853815	2	26	34	39	27	39	5	4	2	5
106	34	407.016	0.00498265	6	49.5464	5.27575	2	26	34	39	27	39	5	4	2	5
107	34	242.229	0.0135281	6	483.952	1.408	2	26	34	39	27	39	5	4	2	5
108	34	249.075	0.0117155	6	483.871	1.584	2	26	34	39	27	39	5	4	2	5
109	34	273.723	0.0149191	6	5.85388	3.528	2	26	34	39	27	39	5	4	2	5
110	34	172.224	0.0306848	6	51.6188	0.515744	2	26	34	39	27	39	5	4	2	5
111	34	171.453	0.0184842	6	67.1657	0.720062	2	26	34	39	27	39	5	4	2	5
112	34	166.017	0.021113	6	47.6824	0.356862	2	26	34	39	27	39	5	4	2	5
113	34	300.611	0.0168561	6	252.898	0.288	2	26	34	39	27	39	5	4	2	5
114	34	153.851	0.0278422	6	3.87177	0.224	2	26	34	39	27	39	5	4	2	5
115	34	201.313	0.0106542	6	21.9612	0.088	2	26	34	39	27	39	5	4	2	5
1	37	116.285	0.0152558	0	94.5319	3.13835	1	12	43	34	25	36	3	4	2	0
2	37	102.51	0.0203226	0	95.4598	2.768	1	12	43	34	25	36	3	4	2	0
3	37	115.1	0.0157572	0	81.3517	3.344	1	12	43	34	25	36	3	4	2	0
4	37	112.263	0.0231861	0	88.6785	3.43435	1	12	43	34	25	36	3	4	2	0
1	37	125.447	0.0358149	0.5	64.0723	0.660641	1	12	43	34	25	36	3	4	2	1
2	37	96.0209	0.0274798	0.5	74.4488	1.73724	1	12	43	34	25	36	3	4	2	1
3	37	100.476	0.0173135	0.5	60.3631	1.51703	1	12	43	34	25	36	3	4	2	1
1	37	234.195	0.00332337	1	5.49664	0.426749	1	12	43	34	25	36	3	4	2	2
2	37	154.925	0.0303815	1	44.1388	0.44	1	12	43	34	25	36	3	4	2	2
3	37	244.054	0.0161822	1	67.4862	0.136	1	12	43	34	25	36	3	4	2	2
4	37	234.545	0.00632724	1	17.9683	0.112	1	12	43	34	25	36	3	4	2	2
5	37	156.789	0.00595573	1	18.4473	0.232	1	12	43	34	25	36	3	4	2	2
6	37	108.111	0.0229674	1	4.76425	1.352	1	12	43	34	25	36	3	4	2	2
9	37	134.748	0.00945787	1	89.3417	0.928	1	12	43	34	25	36	3	4	2	2
11	37	119.697	0.0176164	1	46.3131	0.670034	1	12	43	34	25	36	3	4	2	2
12	37	128.972	0.0129248	1	25.7738	0.49917	1	12	43	34	25	36	3	4	2	2
13	37	171.171	0.00988041	1	16.5412	0.152	1	12	43	34	25	36	3	4	2	2
14	37	158.768	0.0131421	1	15.5599	0.285126	1	12	43	34	25	36	3	4	2	2
15	37	143.284	0.012294	1	16.5256	0.376	1	12	43	34	25	36	3	4	2	2
16	37	132.699	0.00560355	1	7.64322	0.382216	1	12	43	34	25	36	3	4	2	2
17	37	111.492	0.00398343	1	5.45188	0.327865	1	12	43	34	25	36	3	4	2	2
18	37	149.116	0.00939146	1	15.4124	0.29425	1	12	43	34	25	36	3	4	2	2
19	37	130.616	0.00729488	1	8.6592	0.232	1	12	43	34	25	36	3	4	2	2
20	37	199.544	0.00952929	2	76.2346	0.36	1	12	43	34	25	36	3	4	2	3
23	37	188.132	0.00754951	3	15.2412	0.437129	1	12	43	34	25	36	3	4	2	4
24	37	136.105	0.0205539	4	17.3487	0.987332	1	12	43	34	25	36	3	4	2	5
25	37	220.852	0.0064854	4	14.1975	0.304372	1	12	43	34	25	36	3	4	2	5
26	37	217.226	0.0108938	4	57.3877	0.669619	1	12	43	34	25	36	3	4	2	5
27	37	153.417	0.00967007	4	83.9317	1.12466	1	12	43	34	25	36	3	4	2	5
28	37	216.795	0.00623286	4	13.3314	0.208	1	12	43	34	25	36	3	4	2	5
29	37	82.1133	0.0124714	4	3.68378	0.422736	1	12	43	34	25	36	3	4	2	5
30	37	166.495	0.00864392	4	15.6472	0.152	1	12	43	34	25	36	3	4	2	5
31	37	139.001	0.00949528	4	22.6564	0.636363	1	12	43	34	25	36	3	4	2	5
32	37	207.2	0.0110268	4	49.9472	0.672	1	12	43	34	25	36	3	4	2	5
34	37	148.055	0.00784783	4	68.6639	0.456	1	12	43	34	25	36	3	4	2	5
36	37	122.928	0.0140353	4	15.3119	0.416	1	12	43	34	25	36	3	4	2	5
37	37	200.853	0.00356184	5	46.9385	0.624	1	12	43	34	25	36	3	4	2	4
38	37	219.964	0.0126908	6	2.15877	0.68	1	12	43	34	25	36	3	4	2	5
39	37	176.53	0.0145063	6	214.582	7.47616	1	12	43	34	25	36	3	4	2	5
41	37	206.414	0.0433175	6	161.352	0.622156	1	12	43	34	25	36	3	4	2	5
42	37	149.533	0.0199376	6	5.59677	0.072	1	12	43	34	25	36	3	4	2	5
43	37	117.082	0.017445	6	31.8354	0.264	1	12	43	34	25	36	3	4	2	5
44	37	108.805	0.00273566	6	1.29949	0.08	1	12	43	34	25	36	3	4	2	5
45	37	214.381	0.0209321	6	27.884	0.08	1	12	43	34	25	36	3	4	2	5
46	37	139.086	0.00749494	6	1.27137	0.256	1	12	43	34	25	36	3	4	2	5
47	37	230.559	0.0176579	6	4.13117	0.088	1	12	43	34	25	36	3	4	2	5
1	39	226.963	0.00915511	0	209.921	13.9219	2	22	33	21	19	30	5	2	1	0
2	39	217.769	0.0117334	0	80.6439	1.05789	2	22	33	21	19	30	5	2	1	0
1	39	237.601	0.00861182	0.5	98.2313	1.46809	2	22	33	21	19	30	5	2	1	1
2	39	222.871	0.00882516	0.5	83.4714	0.782982	2	22	33	21	19	30	5	2	1	1
3	39	245.295	0.0129123	0.5	144.801	1.51703	2	22	33	21	19	30	5	2	1	1
4	39	235.993	0.0121994	0.5	107.058	1.46809	2	22	33	21	19	30	5	2	1	1
5	39	242.998	0.0104846	0.5	128.518	0.80745	2	22	33	21	19	30	5	2	1	1
1	39	289.43	0.00464187	1	13.3833	0.351754	2	22	33	21	19	30	5	2	1	2
2	39	275.951	0.00587302	1	85.5481	0.464	2	22	33	21	19	30	5	2	1	2
3	39	218.274	0.00870701	1	93.3918	0.392	2	22	33	21	19	30	5	2	1	2
4	39	247.68	0.00637388	1	135.986	1.448	2	22	33	21	19	30	5	2	1	2
5	39	258.207	0.00573137	1	37.5863	0.152	2	22	33	21	19	30	5	2	1	2
6	39	259.495	0.00982655	1	85.4334	1.129	2	22	33	21	19	30	5	2	1	2
7	39	332.669	0.00634034	1	18.5412	0.312	2	22	33	21	19	30	5	2	1	2
8	39	251.921	0.00557974	1	26.1944	0.232	2	22	33	21	19	30	5	2	1	2
9	39	281.13	0.00510122	2	13.2174	0.992	2	22	33	21	19	30	5	2	1	3
10	39	334.934	0.00899566	3	162.438	0.432	2	22	33	21	19	30	5	2	1	4
13	39	334.182	0.0109513	4	229.847	1.864	2	22	33	21	19	30	5	2	1	5
14	39	391.994	0.0125755	4	284.124	0.925431	2	22	33	21	19	30	5	2	1	5
15	39	360.881	0.0145674	4	219.255	0.168	2	22	33	21	19	30	5	2	1	5
16	39	301.925	0.0100454	4	233.298	0.528	2	22	33	21	19	30	5	2	1	5
17	39	299.432	0.0126662	4	13.7566	0.668901	2	22	33	21	19	30	5	2	1	5
18	39	494.934	0.0107482	4	316.972	0.28	2	22	33	21	19	30	5	2	1	5
19	39	239.557	0.00996731	4	9.99695	0.944	2	22	33	21	19	30	5	2	1	5
20	39	200.052	0.00764971	4	71.2944	0.552	2	22	33	21	19	30	5	2	1	5
21	39	221.579	0.0151926	4	86.8983	0.438771	2	22	33	21	19	30	5	2	1	5
22	39	243.508	0.00988381	4	118.133	0.728	2	22	33	21	19	30	5	2	1	5
23	39	299.398	0.00594344	4	39.8792	0.104	2	22	33	21	19	30	5	2	1	5
24	39	229.259	0.0150165	4	144.811	0.873952	2	22	33	21	19	30	5	2	1	5
25	39	254.578	0.0122778	4	177.624	1.28	2	22	33	21	19	30	5	2	1	5
26	39	300.012	0.00942878	4	72.3584	0.12	2	22	33	21	19	30	5	2	1	5
27	39	293.439	0.00615669	4	112.438	0.444066	2	22	33	21	19	30	5	2	1	5
28	39	303.858	0.00595479	4	139.416	0.229388	2	22	33	21	19	30	5	2	1	5
29	39	344.127	0.011426	4	69.6712	0.312	2	22	33	21	19	30	5	2	1	5
30	39	356.947	0.0128949	4	332.342	0.472	2	22	33	21	19	30	5	2	1	5
32	39	181.746	0.0308724	4	44.2443	1.06627	2	22	33	21	19	30	5	2	1	5
33	39	234.608	0.0139497	4	13.6121	1.696	2	22	33	21	19	30	5	2	1	5
34	39	214.654	0.0190023	4	58.1465	0.392	2	22	33	21	19	30	5	2	1	5
35	39	296.786	0.00860317	5	98.5989	0.376	2	22	33	21	19	30	5	2	1	4
36	39	374.281	0.00668441	6	56.6525	3.864	2	22	33	21	19	30	5	2	1	5
37	39	239.858	0.00904886	6	177.314	2.45217	2	22	33	21	19	30	5	2	1	5
38	39	321.969	0.00996354	6	274.717	1.312	2	22	33	21	19	30	5	2	1	5
39	39	295.721	0.00928403	6	56.7391	0.112	2	22	33	21	19	30	5	2	1	5
40	39	235.5	0.0101452	6	64.8849	0.304	2	22	33	21	19	30	5	2	1	5
41	39	259.125	0.0113728	6	162.134	1.032	2	22	33	21	19	30	5	2	1	5
42	39	243.705	0.00857812	6	9.41754	0.784	2	22	33	21	19	30	5	2	1	5
43	39	312.67	0.00853644	6	41.579	0.485814	2	22	33	21	19	30	5	2	1	5
44	39	272.683	0.0115154	6	119.192	0.715838	2	22	33	21	19	30	5	2	1	5
45	39	306.325	0.00959916	6	87.9224	0.608	2	22	33	21	19	30	5	2	1	5
46	39	283.771	0.00742014	6	153.874	0.504	2	22	33	21	19	30	5	2	1	5
47	39	271.039	0.0109077	6	95.8845	0.296	2	22	33	21	19	30	5	2	1	5
48	39	240.734	0.0115755	6	161.888	2.3936	2	22	33	21	19	30	5	2	1	5
49	39	217.664	0.0140798	6	11.1877	0.264	2	22	33	21	19	30	5	2	1	5
50	39	204.736	0.0112173	6	58.5837	0.224	2	22	33	21	19	30	5	2	1	5
51	39	200.932	0.0116364	6	69.7761	0.352	2	22	33	21	19	30	5	2	1	5
1	40	230.232	0.00754781	0	124.783	4.04322	2	12	37	36	36	37	5	5	2	0
2	40	212.485	0.00934703	0	134.757	3.376	2	12	37	36	36	37	5	5	2	0
3	40	209.75	0.00889742	0	133.236	6.37122	2	12	37	36	36	37	5	5	2	0
1	40	202.594	0.00688859	0.5	72.2783	0.758514	2	12	37	36	36	37	5	5	2	1
2	40	194.298	0.00965495	0.5	80.1179	1.27235	2	12	37	36	36	37	5	5	2	1
3	40	235.188	0.006577	0.5	80.9899	0.929791	2	12	37	36	36	37	5	5	2	1
4	40	312.237	0.0075308	0.5	218.923	1.5415	2	12	37	36	36	37	5	5	2	1
1	40	174.497	0.0135432	1	46.7688	0.337218	2	12	37	36	36	37	5	5	2	2
2	40	253.707	0.0085216	1	146.692	1.57715	2	12	37	36	36	37	5	5	2	2
3	40	259.602	0.00569714	1	95.9565	0.851699	2	12	37	36	36	37	5	5	2	2
4	40	354.894	0.0153403	1	346.28	0.52	2	12	37	36	36	37	5	5	2	2
5	40	304.467	0.0170084	1	39.9482	0.591662	2	12	37	36	36	37	5	5	2	2
6	40	386.893	0.0115178	1	242.311	0.21018	2	12	37	36	36	37	5	5	2	2
7	40	160.54	0.0193855	1	52.957	0.443368	2	12	37	36	36	37	5	5	2	2
8	40	154.576	0.0280038	1	7.26848	0.507872	2	12	37	36	36	37	5	5	2	2
9	40	144.798	0.0240784	1	51.627	0.388734	2	12	37	36	36	37	5	5	2	2
10	40	228.735	0.0171931	1	313.411	0.510908	2	12	37	36	36	37	5	5	2	2
11	40	499.725	0.00827116	1	136.913	0.344063	2	12	37	36	36	37	5	5	2	2
12	40	360.515	0.00735162	1	88.637	0.411307	2	12	37	36	36	37	5	5	2	2
13	40	236.066	0.00872472	1	88.3556	0.392	2	12	37	36	36	37	5	5	2	2
14	40	182.186	0.00869319	1	92.9699	1.608	2	12	37	36	36	37	5	5	2	2
15	40	393.37	0.0175932	1	29.2748	0.270639	2	12	37	36	36	37	5	5	2	2
16	40	267.306	0.0173454	1	31.7224	1.44387	2	12	37	36	36	37	5	5	2	2
17	40	163.119	0.0268006	1	19.1767	0.564563	2	12	37	36	36	37	5	5	2	2
18	40	326.569	0.01311	1	349.464	0.466866	2	12	37	36	36	37	5	5	2	2
19	40	318.703	0.00855131	1	25.6378	0.755255	2	12	37	36	36	37	5	5	2	2
20	40	284.829	0.0160714	1	186.628	0.655295	2	12	37	36	36	37	5	5	2	2
21	40	171.561	0.0145196	1	29.5975	0.096	2	12	37	36	36	37	5	5	2	2
22	40	222.243	0.0154838	1	67.5418	0.152	2	12	37	36	36	37	5	5	2	2
23	40	262.886	0.00961241	1	25.3436	0.08	2	12	37	36	36	37	5	5	2	2
24	40	278.031	0.011752	1	16.1273	0.450877	2	12	37	36	36	37	5	5	2	2
25	40	364.092	0.0105597	1	266.796	0.752	2	12	37	36	36	37	5	5	2	2
26	40	303.684	0.0105255	1	244.56	1.696	2	12	37	36	36	37	5	5	2	2
27	40	323.437	0.0127634	1	34.466	1.44	2	12	37	36	36	37	5	5	2	2
28	40	383.782	0.020907	1	173.79	0.128	2	12	37	36	36	37	5	5	2	2
29	40	217.559	0.0105813	1	48.6671	0.48	2	12	37	36	36	37	5	5	2	2
30	40	235.169	0.0148506	1	318.328	0.696	2	12	37	36	36	37	5	5	2	2
31	40	241.868	0.0183515	1	133.356	1.184	2	12	37	36	36	37	5	5	2	2
32	40	221.149	0.0154198	1	151.798	0.856	2	12	37	36	36	37	5	5	2	2
33	40	283.711	0.00982253	1	197.656	1.168	2	12	37	36	36	37	5	5	2	2
34	40	431.246	0.0142406	1	266.625	0.288	2	12	37	36	36	37	5	5	2	2
35	40	458.838	0.0142843	1	361.842	0.44	2	12	37	36	36	37	5	5	2	2
36	40	336.869	0.00357428	1	6.62215	0.28	2	12	37	36	36	37	5	5	2	2
37	40	349.796	0.00848647	1	416.224	2.376	2	12	37	36	36	37	5	5	2	2
38	40	226.053	0.0191977	1	158.351	0.752	2	12	37	36	36	37	5	5	2	2
39	40	228.021	0.0185459	1	256.469	0.288	2	12	37	36	36	37	5	5	2	2
40	40	343.431	0.00998483	1	264.282	0.48	2	12	37	36	36	37	5	5	2	2
41	40	440.487	0.00779748	1	282.627	0.536	2	12	37	36	36	37	5	5	2	2
42	40	389.973	0.00196385	1	36.2558	0.256	2	12	37	36	36	37	5	5	2	2
43	40	353.41	0.00613772	1	456.2	0.928	2	12	37	36	36	37	5	5	2	2
44	40	386.208	0.00507123	1	29.7472	0.632	2	12	37	36	36	37	5	5	2	2
45	40	285.883	0.00894667	1	135.758	0.368	2	12	37	36	36	37	5	5	2	2
46	40	283.01	0.00361366	1	14.3433	0.144	2	12	37	36	36	37	5	5	2	2
47	40	320.617	0.0101181	1	43.3535	0.136	2	12	37	36	36	37	5	5	2	2
48	40	410.026	0.00742171	1	61.5185	0.144	2	12	37	36	36	37	5	5	2	2
49	40	315.055	0.00946944	3	151.842	0.392	2	12	37	36	36	37	5	5	2	4
50	40	316.368	0.00868586	4	327.765	0.712	2	12	37	36	36	37	5	5	2	5
51	40	331.254	0.0115354	4	314.512	0.536	2	12	37	36	36	37	5	5	2	5
52	40	491.665	0.00878609	4	184.782	0.136	2	12	37	36	36	37	5	5	2	5
53	40	518.166	0.00355005	4	52.6185	0.12	2	12	37	36	36	37	5	5	2	5
54	40	133.875	0.010832	4	28.457	0.970074	2	12	37	36	36	37	5	5	2	5
55	40	154.364	0.02123	4	29.3159	0.104	2	12	37	36	36	37	5	5	2	5
56	40	170.869	0.0110622	4	39.3112	0.232	2	12	37	36	36	37	5	5	2	5
57	40	255.117	0.00580169	4	17.5623	0.608	2	12	37	36	36	37	5	5	2	5
58	40	274.453	0.0106342	4	19.9434	0.232	2	12	37	36	36	37	5	5	2	5
59	40	212.264	0.0131383	4	52.4679	0.136	2	12	37	36	36	37	5	5	2	5
60	40	253.881	0.0241711	4	127.474	0.128	2	12	37	36	36	37	5	5	2	5
61	40	334.484	0.00688235	4	191.199	0.615808	2	12	37	36	36	37	5	5	2	5
62	40	284.666	0.0104725	4	376.619	2.42998	2	12	37	36	36	37	5	5	2	5
63	40	200.288	0.0161368	4	123.313	0.216	2	12	37	36	36	37	5	5	2	5
64	40	324.343	0.0153878	4	262.642	0.416	2	12	37	36	36	37	5	5	2	5
65	40	286.582	0.0112508	4	316.68	0.648	2	12	37	36	36	37	5	5	2	5
66	40	302.499	0.0083119	4	25.4578	0.775702	2	12	37	36	36	37	5	5	2	5
67	40	249.513	0.018882	4	267.619	0.248	2	12	37	36	36	37	5	5	2	5
68	40	207.029	0.00995651	4	5.14233	0.184	2	12	37	36	36	37	5	5	2	5
69	40	233.824	0.0220039	4	118.844	0.233241	2	12	37	36	36	37	5	5	2	5
70	40	249.398	0.0137197	4	333.45	1	2	12	37	36	36	37	5	5	2	5
71	40	314.593	0.0128406	4	192.876	0.611474	2	12	37	36	36	37	5	5	2	5
72	40	230.34	0.017438	4	77.6357	0.128	2	12	37	36	36	37	5	5	2	5
73	40	221.839	0.0178602	4	172.747	0.577548	2	12	37	36	36	37	5	5	2	5
74	40	172.546	0.0134393	4	189.412	1.23284	2	12	37	36	36	37	5	5	2	5
75	40	286.461	0.0105994	4	127.717	0.710828	2	12	37	36	36	37	5	5	2	5
76	40	229.516	0.0105698	4	153.895	0.755255	2	12	37	36	36	37	5	5	2	5
77	40	252.263	0.0138024	4	24.4959	0.717927	2	12	37	36	36	37	5	5	2	5
78	40	196.073	0.0108676	4	5.7536	0.455374	2	12	37	36	36	37	5	5	2	5
79	40	226.247	0.00421483	4	84.9592	1.192	2	12	37	36	36	37	5	5	2	5
80	40	200.014	0.0114582	4	16.2393	0.48	2	12	37	36	36	37	5	5	2	5
81	40	364.405	0.0168275	4	32.2468	0.2	2	12	37	36	36	37	5	5	2	5
82	40	265.915	0.014508	4	334.657	2.392	2	12	37	36	36	37	5	5	2	5
83	40	262.235	0.0105728	4	344.578	2.12	2	12	37	36	36	37	5	5	2	5
84	40	201.058	0.00677759	4	52.3428	0.552	2	12	37	36	36	37	5	5	2	5
85	40	247.868	0.012345	4	194.551	0.60363	2	12	37	36	36	37	5	5	2	5
86	40	273.969	0.0095137	4	33.5648	0.112	2	12	37	36	36	37	5	5	2	5
87	40	268.227	0.0102637	4	312.779	3.144	2	12	37	36	36	37	5	5	2	5
88	40	200.61	0.00529914	4	38.1842	0.584	2	12	37	36	36	37	5	5	2	5
89	40	222.529	0.00701079	4	16.786	0.533115	2	12	37	36	36	37	5	5	2	5
90	40	293.223	0.0123616	4	211.161	0.488	2	12	37	36	36	37	5	5	2	5
91	40	274.257	0.0027303	4	6.67278	0.104	2	12	37	36	36	37	5	5	2	5
92	40	280.082	0.00959371	4	282.236	0.550406	2	12	37	36	36	37	5	5	2	5
93	40	313.418	0.0040638	4	154.221	0.464	2	12	37	36	36	37	5	5	2	5
94	40	343.219	0.0122747	4	267.813	0.32	2	12	37	36	36	37	5	5	2	5
95	40	296.219	0.0151966	4	34.4828	0.4	2	12	37	36	36	37	5	5	2	5
96	40	363.932	0.0115165	4	285.927	0.296	2	12	37	36	36	37	5	5	2	5
97	40	307.204	0.00574142	4	21.399	0.384	2	12	37	36	36	37	5	5	2	5
98	40	250.333	0.021712	4	394.565	0.828577	2	12	37	36	36	37	5	5	2	5
99	40	176.576	0.0132709	4	125.998	0.504693	2	12	37	36	36	37	5	5	2	5
100	40	183.004	0.0113245	4	93.777	0.844109	2	12	37	36	36	37	5	5	2	5
101	40	215.286	0.0074868	4	65.5145	0.728	2	12	37	36	36	37	5	5	2	5
102	40	160.604	0.0136629	4	92.3168	1.216	2	12	37	36	36	37	5	5	2	5
103	40	306.069	0.00689784	5	12.3111	0.368	2	12	37	36	36	37	5	5	2	4
104	40	242.814	0.01706	6	32.4526	1.09011	2	12	37	36	36	37	5	5	2	5
105	40	229.57	0.0119276	6	254.688	1.50982	2	12	37	36	36	37	5	5	2	5
106	40	206.961	0.0212234	6	41.5357	0.2	2	12	37	36	36	37	5	5	2	5
107	40	274.888	0.0202307	6	266.682	0.685944	2	12	37	36	36	37	5	5	2	5
108	40	180.526	0.011317	6	34.5779	0.427185	2	12	37	36	36	37	5	5	2	5
110	40	343.277	0.00365037	6	15.6217	0.096	2	12	37	36	36	37	5	5	2	5
111	40	163.336	0.0106657	6	24.6643	0.136	2	12	37	36	36	37	5	5	2	5
112	40	162.2	0.00621543	6	12.9489	0.184	2	12	37	36	36	37	5	5	2	5
113	40	349.964	0.028861	6	245.997	0.104	2	12	37	36	36	37	5	5	2	5
114	40	209.488	0.0179735	6	16.4337	1.4	2	12	37	36	36	37	5	5	2	5
115	40	172.419	0.0333362	6	32.9277	0.248436	2	12	37	36	36	37	5	5	2	5
116	40	233.278	0.0151799	6	55.6259	0.12	2	12	37	36	36	37	5	5	2	5
117	40	185.855	0.0129713	6	128.592	0.616	2	12	37	36	36	37	5	5	2	5
118	40	185.199	0.00948884	6	15.6256	0.68	2	12	37	36	36	37	5	5	2	5
119	40	171.453	0.00596651	6	5.47945	0.768	2	12	37	36	36	37	5	5	2	5
120	40	184.308	0.00865548	6	19.5366	0.12	2	12	37	36	36	37	5	5	2	5
121	40	271.126	0.0098228	6	244.617	0.688	2	12	37	36	36	37	5	5	2	5
122	40	186.993	0.0268286	6	81.6995	0.34227	2	12	37	36	36	37	5	5	2	5
123	40	262.096	0.0113611	6	434.937	2.72	2	12	37	36	36	37	5	5	2	5
124	40	192.616	0.01046	6	16.5814	1.464	2	12	37	36	36	37	5	5	2	5
125	40	238.917	0.0155322	6	165.559	0.388734	2	12	37	36	36	37	5	5	2	5
126	40	252.474	0.00385898	6	24.6625	0.281799	2	12	37	36	36	37	5	5	2	5
127	40	244.556	0.0111307	6	7.74876	0.168	2	12	37	36	36	37	5	5	2	5
128	40	301.303	0.00937802	6	5.71641	0.232	2	12	37	36	36	37	5	5	2	5
129	40	209.415	0.0219866	6	15.9863	0.16	2	12	37	36	36	37	5	5	2	5
130	40	332.192	0.0190562	6	279.159	0.403593	2	12	37	36	36	37	5	5	2	5
131	40	356.08	0.0134293	6	326.482	0.408	2	12	37	36	36	37	5	5	2	5
132	40	237.765	0.0162448	6	16.417	0.4518	2	12	37	36	36	37	5	5	2	5
133	40	340.1	0.0120395	6	395.796	1.784	2	12	37	36	36	37	5	5	2	5
134	40	379.189	0.0097834	6	165.563	0.36258	2	12	37	36	36	37	5	5	2	5
135	40	225.135	0.00369448	6	6.28636	0.096	2	12	37	36	36	37	5	5	2	5
136	40	216.662	0.0116455	6	35.7366	0.128	2	12	37	36	36	37	5	5	2	5
137	40	421.192	0.0129797	6	184.818	0.144	2	12	37	36	36	37	5	5	2	5
138	40	226.728	0.0149546	6	253.319	1.60419	2	12	37	36	36	37	5	5	2	5
139	40	285.759	0.0179507	6	288.635	0.42346	2	12	37	36	36	37	5	5	2	5
140	40	300.571	0.00981878	6	84.9927	0.312	2	12	37	36	36	37	5	5	2	5
141	40	357.914	0.0094692	6	314.146	1.184	2	12	37	36	36	37	5	5	2	5
142	40	376.096	0.00461413	6	37.9346	0.64	2	12	37	36	36	37	5	5	2	5
143	40	304.473	0.00728308	6	318.571	4.712	2	12	37	36	36	37	5	5	2	5
144	40	174.415	0.0109865	6	18.6329	0.733042	2	12	37	36	36	37	5	5	2	5
145	40	186.666	0.0207828	6	62.5332	0.272	2	12	37	36	36	37	5	5	2	5
146	40	201.067	0.00822131	6	41.3489	0.422054	2	12	37	36	36	37	5	5	2	5
148	40	211.244	0.0190038	6	42.7753	0.877075	2	12	37	36	36	37	5	5	2	5
149	40	167.14	0.0106699	6	33.7133	0.192	2	12	37	36	36	37	5	5	2	5
150	40	173.77	0.0133989	6	3.57453	0.256	2	12	37	36	36	37	5	5	2	5
151	40	190.853	0.0161156	6	3.78124	0.128	2	12	37	36	36	37	5	5	2	5
153	40	271.779	0.00618169	6	18.3845	1.296	2	12	37	36	36	37	5	5	2	5
154	40	171.416	0.00826915	6	14.6918	0.944	2	12	37	36	36	37	5	5	2	5
155	40	201.917	0.0113435	6	116.837	1.584	2	12	37	36	36	37	5	5	2	5
156	40	318.982	0.0102939	6	38.8695	0.816	2	12	37	36	36	37	5	5	2	5
157	40	173.266	0.00994743	6	41.4572	1.584	2	12	37	36	36	37	5	5	2	5
158	40	253.522	0.00953438	6	128.469	1.28	2	12	37	36	36	37	5	5	2	5
159	40	235.112	0.00466046	6	137.566	0.888	2	12	37	36	36	37	5	5	2	5
160	40	230.926	0.00869411	6	118.746	0.488	2	12	37	36	36	37	5	5	2	5
162	40	264.774	0.0116303	6	52.4426	0.324476	2	12	37	36	36	37	5	5	2	5
1	42	226.345	0.00955649	0	264.476	10.7781	2	38	23	44	27	33	1.25	2	1	0
2	42	247.697	0.0113793	0	230.94	4.23405	2	38	23	44	27	33	1.25	2	1	0
1	42	205.862	0.0101819	0.5	125.329	0.831918	2	38	23	44	27	33	1.25	2	1	1
2	42	199.751	0.00758836	0.5	60.7949	0.856386	2	38	23	44	27	33	1.25	2	1	1
3	42	207.299	0.0135159	0.5	141.966	0.831918	2	38	23	44	27	33	1.25	2	1	1
1	42	345.636	0.0049418	1	41.5325	0.820557	2	38	23	44	27	33	1.25	2	1	2
2	42	255.665	0.00507542	1	114.818	0.90204	2	38	23	44	27	33	1.25	2	1	2
3	42	467.15	0.00452508	1	168.43	1.055	2	38	23	44	27	33	1.25	2	1	2
4	42	296.589	0.00681356	1	15.9951	0.544469	2	38	23	44	27	33	1.25	2	1	2
5	42	322.462	0.00283376	1	49.1247	0.262778	2	38	23	44	27	33	1.25	2	1	2
6	42	314.618	0.00559299	1	46.2887	0.529705	2	38	23	44	27	33	1.25	2	1	2
7	42	327.13	0.00907662	1	128.819	1.14538	2	38	23	44	27	33	1.25	2	1	2
8	42	259.525	0.00439826	1	118.116	2.29738	2	38	23	44	27	33	1.25	2	1	2
9	42	313.941	0.0073259	1	153.953	1.50984	2	38	23	44	27	33	1.25	2	1	2
10	42	272.718	0.0053009	1	36.1142	0.670831	2	38	23	44	27	33	1.25	2	1	2
11	42	289.617	0.0145514	1	16.1795	0.24	2	38	23	44	27	33	1.25	2	1	2
12	42	334.18	0.0158814	1	177.845	0.136	2	38	23	44	27	33	1.25	2	1	2
13	42	296.513	0.00918088	1	77.7296	0.39999	2	38	23	44	27	33	1.25	2	1	2
14	42	279.526	0.00918474	1	192.356	0.472	2	38	23	44	27	33	1.25	2	1	2
15	42	350.718	0.0109714	1	16.8749	0.28	2	38	23	44	27	33	1.25	2	1	2
16	42	329.931	0.00920177	1	146.244	1.08	2	38	23	44	27	33	1.25	2	1	2
17	42	316.497	0.00904198	1	218.973	2.51011	2	38	23	44	27	33	1.25	2	1	2
18	42	297.962	0.00429098	1	76.6926	0.597834	2	38	23	44	27	33	1.25	2	1	2
19	42	325.781	0.00445903	1	248.324	0.56	2	38	23	44	27	33	1.25	2	1	2
20	42	408.677	0.01105	1	94.6364	0.088	2	38	23	44	27	33	1.25	2	1	2
21	42	378.289	0.0119877	1	162.863	0.392	2	38	23	44	27	33	1.25	2	1	2
22	42	188.451	0.00877057	1	38.9714	0.392	2	38	23	44	27	33	1.25	2	1	2
23	42	223.392	0.0116278	1	92.5334	0.562667	2	38	23	44	27	33	1.25	2	1	2
26	42	233.086	0.0184635	2	64.1368	0.281334	2	38	23	44	27	33	1.25	2	1	3
27	42	299.882	0.0104166	2	97.6385	0.57439	2	38	23	44	27	33	1.25	2	1	3
28	42	400.391	0.00527073	2	256.677	0.422	2	38	23	44	27	33	1.25	2	1	3
29	42	230.173	0.0134995	2	42.5314	0.375112	2	38	23	44	27	33	1.25	2	1	3
30	42	222.008	0.00861193	2	131.184	0.527501	2	38	23	44	27	33	1.25	2	1	3
31	42	229.367	0.00976097	2	162.972	0.820557	2	38	23	44	27	33	1.25	2	1	3
32	42	293.542	0.010526	2	81.2573	0.562667	2	38	23	44	27	33	1.25	2	1	3
33	42	397.837	0.00174507	3	39.7688	0.44	2	38	23	44	27	33	1.25	2	1	4
34	42	259.232	0.0186182	4	14.8317	0.128	2	38	23	44	27	33	1.25	2	1	5
35	42	299.138	0.0104081	4	88.2939	0.16	2	38	23	44	27	33	1.25	2	1	5
36	42	271.303	0.00828464	4	153.995	0.568	2	38	23	44	27	33	1.25	2	1	5
37	42	246.909	0.00755317	4	64.2468	1.11661	2	38	23	44	27	33	1.25	2	1	5
38	42	205.755	0.0136804	4	141.646	1.23961	2	38	23	44	27	33	1.25	2	1	5
39	42	222.703	0.0164744	4	33.7526	0.16	2	38	23	44	27	33	1.25	2	1	5
40	42	226.384	0.0133116	4	143.912	0.985604	2	38	23	44	27	33	1.25	2	1	5
41	42	275.638	0.00344002	4	4.84476	0.072	2	38	23	44	27	33	1.25	2	1	5
42	42	367.214	0.00166571	4	21.5358	0.2	2	38	23	44	27	33	1.25	2	1	5
43	42	408.081	0.00346375	4	4.34969	0.152	2	38	23	44	27	33	1.25	2	1	5
44	42	342.525	0.00768791	4	122.676	0.312	2	38	23	44	27	33	1.25	2	1	5
45	42	373.808	0.0061235	4	35.8958	0.248	2	38	23	44	27	33	1.25	2	1	5
46	42	274.89	0.00953197	4	3.36196	1.352	2	38	23	44	27	33	1.25	2	1	5
47	42	263.939	0.00794784	4	55.192	0.824	2	38	23	44	27	33	1.25	2	1	5
49	42	296.183	0.0102216	4	14.9629	0.176	2	38	23	44	27	33	1.25	2	1	5
50	42	277.725	0.00379406	4	28.4449	0.128	2	38	23	44	27	33	1.25	2	1	5
52	42	244.297	0.0109214	4	181.958	1.45351	2	38	23	44	27	33	1.25	2	1	5
53	42	291.223	0.0247064	4	229.865	1.88839	2	38	23	44	27	33	1.25	2	1	5
54	42	358.914	0.00443513	4	27.5859	0.096	2	38	23	44	27	33	1.25	2	1	5
55	42	420.693	0.0063238	4	71.2499	0.534288	2	38	23	44	27	33	1.25	2	1	5
56	42	236.334	0.0151793	4	6.68427	0.112	2	38	23	44	27	33	1.25	2	1	5
57	42	161.666	0.00823988	4	5.75523	0.36	2	38	23	44	27	33	1.25	2	1	5
58	42	305.063	0.0152934	4	222.376	0.433723	2	38	23	44	27	33	1.25	2	1	5
59	42	257.211	0.00754517	4	38.4727	0.24676	2	38	23	44	27	33	1.25	2	1	5
60	42	234.072	0.00863312	4	78.5118	0.504056	2	38	23	44	27	33	1.25	2	1	5
61	42	219.102	0.00803773	4	5.71184	0.708056	2	38	23	44	27	33	1.25	2	1	5
63	42	196.221	0.00822148	4	25.3747	0.216	2	38	23	44	27	33	1.25	2	1	5
65	42	264.157	0.0159628	4	181.125	0.433723	2	38	23	44	27	33	1.25	2	1	5
66	42	351.02	0.00456121	4	72.5425	0.336	2	38	23	44	27	33	1.25	2	1	5
67	42	440.024	0.00454944	4	64.5458	0.249557	2	38	23	44	27	33	1.25	2	1	5
68	42	319.792	0.0031853	5	39.9554	0.44	2	38	23	44	27	33	1.25	2	1	4
70	42	335.941	0.00441648	6	138.829	0.92	2	38	23	44	27	33	1.25	2	1	5
71	42	283.951	0.0044345	6	81.6679	1.3715	2	38	23	44	27	33	1.25	2	1	5
72	42	277.762	0.0196872	6	183.492	0.479508	2	38	23	44	27	33	1.25	2	1	5
73	42	234.621	0.00740706	6	93.9419	1.92	2	38	23	44	27	33	1.25	2	1	5
74	42	161.574	0.00447157	6	4.54975	0.12	2	38	23	44	27	33	1.25	2	1	5
75	42	197.187	0.00913146	6	14.2894	1.704	2	38	23	44	27	33	1.25	2	1	5
76	42	217.617	0.00750583	6	164.672	1.624	2	38	23	44	27	33	1.25	2	1	5
77	42	198.618	0.00947402	6	99.7497	2.22078	2	38	23	44	27	33	1.25	2	1	5
78	42	230.876	0.00990726	6	9.5496	0.234445	2	38	23	44	27	33	1.25	2	1	5
79	42	213.737	0.0139908	6	14.7638	1.04544	2	38	23	44	27	33	1.25	2	1	5
80	42	365.293	0.00505655	6	147.351	0.288	2	38	23	44	27	33	1.25	2	1	5
81	42	168.992	0.013234	6	123.938	0.992163	2	38	23	44	27	33	1.25	2	1	5
82	42	150.671	0.00770044	6	35.3963	0.515779	2	38	23	44	27	33	1.25	2	1	5
83	42	267.196	0.0114381	6	245.462	1.02144	2	38	23	44	27	33	1.25	2	1	5
84	42	300.031	0.0047477	6	4.47562	0.128	2	38	23	44	27	33	1.25	2	1	5
85	42	254.15	0.0106101	6	48.1253	0.423334	2	38	23	44	27	33	1.25	2	1	5
86	42	190.379	0.00686183	6	163.278	1.61623	2	38	23	44	27	33	1.25	2	1	5
87	42	250.164	0.00472189	6	62.3729	0.28	2	38	23	44	27	33	1.25	2	1	5
88	42	177.092	0.0105776	6	86.6452	1.20739	2	38	23	44	27	33	1.25	2	1	5
89	42	221.284	0.0065845	6	51.7663	1.23083	2	38	23	44	27	33	1.25	2	1	5
90	42	186.782	0.0108052	6	124.362	0.773668	2	38	23	44	27	33	1.25	2	1	5
91	42	243.921	0.00850008	6	17.4671	1.17222	2	38	23	44	27	33	1.25	2	1	5
92	42	170.998	0.00973097	6	52.8115	1.38322	2	38	23	44	27	33	1.25	2	1	5
93	42	195.394	0.00592659	6	41.9432	0.914334	2	38	23	44	27	33	1.25	2	1	5
94	42	303.273	0.0128336	6	12.6551	0.332391	2	38	23	44	27	33	1.25	2	1	5
1	47	194.672	0.0118649	0	157.591	4.58557	2	17	29	35	41	43	7	4	2	0
2	47	184.284	0.0190423	0	122.166	2.184	2	17	29	35	41	43	7	4	2	0
3	47	160.912	0.0144506	0	175.447	4.256	2	17	29	35	41	43	7	4	2	0
4	47	194.495	0.0136209	0	179.018	1.84157	2	17	29	35	41	43	7	4	2	0
1	47	163.028	0.00806251	0.5	59.0849	0.782982	2	17	29	35	41	43	7	4	2	1
2	47	170.645	0.0175265	0.5	308.975	1.66384	2	17	29	35	41	43	7	4	2	1
3	47	148.792	0.0169269	0.5	50.09	0.782982	2	17	29	35	41	43	7	4	2	1
1	47	186.97	0.00973495	1	47.2972	0.468077	2	17	29	35	41	43	7	4	2	2
2	47	168.194	0.0249734	1	31.5385	0.32	2	17	29	35	41	43	7	4	2	2
3	47	195.132	0.0221193	1	9.22845	0.592	2	17	29	35	41	43	7	4	2	2
4	47	207.409	0.015818	1	68.2852	0.752	2	17	29	35	41	43	7	4	2	2
5	47	209.861	0.0146504	1	21.7295	0.088	2	17	29	35	41	43	7	4	2	2
6	47	216.515	0.0113313	1	77.1559	0.536	2	17	29	35	41	43	7	4	2	2
7	47	152.297	0.0185113	1	1.15237	0.248	2	17	29	35	41	43	7	4	2	2
8	47	151.979	0.0220023	1	17.729	0.072	2	17	29	35	41	43	7	4	2	2
9	47	132.817	0.0170718	1	8.83815	0.168	2	17	29	35	41	43	7	4	2	2
11	47	168.987	0.0191062	1	8.84244	0.370315	2	17	29	35	41	43	7	4	2	2
12	47	202.222	0.013425	1	156.118	0.659661	2	17	29	35	41	43	7	4	2	2
13	47	205.73	0.0195416	1	131.696	0.352	2	17	29	35	41	43	7	4	2	2
14	47	169.896	0.0167835	1	2.71797	0.144	2	17	29	35	41	43	7	4	2	2
16	47	163.174	0.0124503	1	26.7966	0.325628	2	17	29	35	41	43	7	4	2	2
17	47	168.411	0.0200825	1	78.9474	0.546764	2	17	29	35	41	43	7	4	2	2
18	47	192.259	0.00819022	1	39.6684	0.424	2	17	29	35	41	43	7	4	2	2
19	47	142.937	0.0185687	1	14.1336	0.165469	2	17	29	35	41	43	7	4	2	2
20	47	450.971	0.00469747	1	19.1575	1.128	2	17	29	35	41	43	7	4	2	2
21	47	207.225	0.00751229	2	73.8994	0.399835	2	17	29	35	41	43	7	4	2	3
22	47	227.159	0.0117469	3	24.4343	0.568	2	17	29	35	41	43	7	4	2	4
23	47	291.037	0.0217586	4	49.4654	0.12	2	17	29	35	41	43	7	4	2	5
24	47	182.887	0.00964759	4	112.464	2.29429	2	17	29	35	41	43	7	4	2	5
25	47	181.136	0.0158012	4	87.8937	0.958958	2	17	29	35	41	43	7	4	2	5
26	47	201.024	0.010713	4	118.717	0.559392	2	17	29	35	41	43	7	4	2	5
27	47	169.051	0.0185663	4	82.1963	0.546801	2	17	29	35	41	43	7	4	2	5
28	47	208.07	0.00704219	4	55.5539	0.746374	2	17	29	35	41	43	7	4	2	5
29	47	222.31	0.0109797	4	142.959	1.21991	2	17	29	35	41	43	7	4	2	5
30	47	256.641	0.0173227	4	81.9892	0.256	2	17	29	35	41	43	7	4	2	5
31	47	332.079	0.00620193	4	124.946	0.488	2	17	29	35	41	43	7	4	2	5
33	47	208.914	0.0161364	4	12.9214	0.784	2	17	29	35	41	43	7	4	2	5
34	47	190.061	0.00819937	4	12.1733	0.272	2	17	29	35	41	43	7	4	2	5
35	47	143.386	0.00946893	4	2.11663	0.859387	2	17	29	35	41	43	7	4	2	5
37	47	207.423	0.0134572	5	217.817	0.536	2	17	29	35	41	43	7	4	2	4
38	47	198.983	0.0129928	6	14.3572	4.312	2	17	29	35	41	43	7	4	2	5
39	47	167.95	0.0158031	6	111.297	3.16	2	17	29	35	41	43	7	4	2	5
40	47	237.443	0.00696787	6	34.275	0.44	2	17	29	35	41	43	7	4	2	5
42	47	178.538	0.00628079	6	68.6549	0.8	2	17	29	35	41	43	7	4	2	5
43	47	136.735	0.0298538	6	2.35977	0.128	2	17	29	35	41	43	7	4	2	5
44	47	157.676	0.0117674	6	26.52	0.16	2	17	29	35	41	43	7	4	2	5
45	47	154.43	0.0221074	6	39.2755	0.192	2	17	29	35	41	43	7	4	2	5
46	47	140.101	0.0154383	6	17.5973	0.16	2	17	29	35	41	43	7	4	2	5
47	47	145.306	0.0147156	6	13.8412	0.136	2	17	29	35	41	43	7	4	2	5
48	47	132.857	0.0131445	6	14.8485	0.184	2	17	29	35	41	43	7	4	2	5
49	47	244.083	0.00971584	6	23.4544	0.189598	2	17	29	35	41	43	7	4	2	5
50	47	255.688	0.0158108	6	4.64562	0.088	2	17	29	35	41	43	7	4	2	5
51	47	183.029	0.0104422	6	37.6328	0.682512	2	17	29	35	41	43	7	4	2	5
52	47	168.326	0.0197299	6	17.6255	0.08	2	17	29	35	41	43	7	4	2	5
53	47	160.247	0.00727236	6	14.9688	0.136404	2	17	29	35	41	43	7	4	2	5
54	47	137.621	0.0122723	6	11.563	0.499457	2	17	29	35	41	43	7	4	2	5
1	50	105.394	0.0161832	0	148.068	7.68305	1	12	31	44	33	30	2.5	2	1	0
2	50	96.0796	0.0155174	0	115.052	6.64305	1	12	31	44	33	30	2.5	2	1	0
1	50	109.684	0.0132519	0.5	54.4647	2.25107	1	12	31	44	33	30	2.5	2	1	1
2	50	84.8933	0.0221208	0.5	26.0241	0.562768	1	12	31	44	33	30	2.5	2	1	1
3	50	100.633	0.0232902	0.5	47.0531	0.513832	1	12	31	44	33	30	2.5	2	1	1
1	50	147.935	0.0322005	1	76.3324	0.546979	1	12	31	44	33	30	2.5	2	1	2
2	50	148.612	0.0152741	1	127.398	0.872	1	12	31	44	33	30	2.5	2	1	2
3	50	153.968	0.0266496	1	111.482	0.64	1	12	31	44	33	30	2.5	2	1	2
4	50	191.113	0.00530766	1	1.4156	0.296	1	12	31	44	33	30	2.5	2	1	2
5	50	112.209	0.026276	1	119.732	1.38372	1	12	31	44	33	30	2.5	2	1	2
6	50	90.8653	0.0224559	1	52.2172	1.97675	1	12	31	44	33	30	2.5	2	1	2
7	50	129.894	0.0287416	1	93.5218	0.854971	1	12	31	44	33	30	2.5	2	1	2
8	50	86.5115	0.0378979	1	49.7241	0.440642	1	12	31	44	33	30	2.5	2	1	2
9	50	120.45	0.0539712	1	79.1537	0.149773	1	12	31	44	33	30	2.5	2	1	2
10	50	122.771	0.0170697	1	143.486	0.68	1	12	31	44	33	30	2.5	2	1	2
11	50	163.989	0.0151616	1	11.6647	0.32	1	12	31	44	33	30	2.5	2	1	2
12	50	99.1658	0.0205267	1	63.7729	0.415915	1	12	31	44	33	30	2.5	2	1	2
13	50	151.651	0.00999296	1	23.4451	0.176	1	12	31	44	33	30	2.5	2	1	2
14	50	84.8141	0.0151624	1	35.8635	0.671979	1	12	31	44	33	30	2.5	2	1	2
15	50	112.73	0.0394818	1	83.2138	1.14567	1	12	31	44	33	30	2.5	2	1	2
16	50	90.5902	0.0244451	1	66.8948	1.03551	1	12	31	44	33	30	2.5	2	1	2
17	50	109.85	0.0156301	1	65.9754	1.74054	1	12	31	44	33	30	2.5	2	1	2
18	50	88.1531	0.034366	1	5.27228	0.264385	1	12	31	44	33	30	2.5	2	1	2
19	50	123.594	0.00649147	1	49.342	0.387462	1	12	31	44	33	30	2.5	2	1	2
20	50	130.549	0.0329814	1	1.78994	0.072	1	12	31	44	33	30	2.5	2	1	2
21	50	92.6053	0.00795107	1	2.32883	1.12364	1	12	31	44	33	30	2.5	2	1	2
23	50	94.7436	0.0302219	1	47.1772	0.528771	1	12	31	44	33	30	2.5	2	1	2
24	50	86.7522	0.0248728	1	23.1869	0.396578	1	12	31	44	33	30	2.5	2	1	2
25	50	91.2909	0.0304595	1	33.8596	0.440642	1	12	31	44	33	30	2.5	2	1	2
26	50	157.119	0.00475845	2	11.1896	0.256	1	12	31	44	33	30	2.5	2	1	3
27	50	156.408	0.0155212	3	14.6822	0.344	1	12	31	44	33	30	2.5	2	1	4
28	50	140.032	0.0206792	4	131.651	1.936	1	12	31	44	33	30	2.5	2	1	5
29	50	209	0.019615	4	183.112	0.744	1	12	31	44	33	30	2.5	2	1	5
30	50	177.689	0.0241752	4	26.1488	0.196275	1	12	31	44	33	30	2.5	2	1	5
31	50	188.663	0.030137	4	98.759	0.16	1	12	31	44	33	30	2.5	2	1	5
32	50	82.9667	0.0118079	4	1.11437	0.36353	1	12	31	44	33	30	2.5	2	1	5
33	50	85.5171	0.0170761	4	9.71895	0.744	1	12	31	44	33	30	2.5	2	1	5
34	50	105.867	0.0238894	4	32.2999	0.416	1	12	31	44	33	30	2.5	2	1	5
35	50	91.7455	0.0200441	4	39.7151	0.903317	1	12	31	44	33	30	2.5	2	1	5
36	50	136.478	0.0581525	4	47.5275	0.096	1	12	31	44	33	30	2.5	2	1	5
37	50	152.635	0.0245717	4	64.7179	0.583851	1	12	31	44	33	30	2.5	2	1	5
38	50	108.203	0.0305308	4	7.54821	0.322849	1	12	31	44	33	30	2.5	2	1	5
39	50	104.771	0.0190308	4	89.243	1.14567	1	12	31	44	33	30	2.5	2	1	5
40	50	151.646	0.0189622	4	118.555	1.75818	1	12	31	44	33	30	2.5	2	1	5
41	50	95.0759	0.0280168	4	15.7947	0.760108	1	12	31	44	33	30	2.5	2	1	5
42	50	150.817	0.0136881	4	89.3364	1.45412	1	12	31	44	33	30	2.5	2	1	5
43	50	102.383	0.0190194	4	92.3454	0.907337	1	12	31	44	33	30	2.5	2	1	5
44	50	95.1271	0.0326687	4	29.1269	0.330482	1	12	31	44	33	30	2.5	2	1	5
45	50	83.9513	0.0265293	4	27.3198	0.385562	1	12	31	44	33	30	2.5	2	1	5
46	50	139.285	0.0190191	4	154.547	0.300946	1	12	31	44	33	30	2.5	2	1	5
47	50	220.164	0.014774	4	67.3718	0.233503	1	12	31	44	33	30	2.5	2	1	5
48	50	159.965	0.030887	4	149.775	0.344	1	12	31	44	33	30	2.5	2	1	5
49	50	120.959	0.0652455	4	21.5192	0.330237	1	12	31	44	33	30	2.5	2	1	5
50	50	125.772	0.052747	4	36.7748	0.410921	1	12	31	44	33	30	2.5	2	1	5
51	50	166.39	0.0400566	4	119.862	0.472	1	12	31	44	33	30	2.5	2	1	5
52	50	169.531	0.0263028	4	57.3336	0.462271	1	12	31	44	33	30	2.5	2	1	5
53	50	155.226	0.0385119	4	3.11631	0.08	1	12	31	44	33	30	2.5	2	1	5
54	50	106.374	0.0347415	4	86.7786	0.336	1	12	31	44	33	30	2.5	2	1	5
56	50	238.612	0.0098169	4	39.8879	0.176	1	12	31	44	33	30	2.5	2	1	5
57	50	109.818	0.0244155	4	57.6114	0.35136	1	12	31	44	33	30	2.5	2	1	5
58	50	118.451	0.0258956	4	31.8615	0.144	1	12	31	44	33	30	2.5	2	1	5
59	50	163.131	0.0329527	4	21.763	0.072	1	12	31	44	33	30	2.5	2	1	5
60	50	80.3026	0.0282786	4	25.4692	0.736	1	12	31	44	33	30	2.5	2	1	5
61	50	84.9415	0.0235064	4	12.617	0.220321	1	12	31	44	33	30	2.5	2	1	5
62	50	154.556	0.0540421	4	59.6164	0.088	1	12	31	44	33	30	2.5	2	1	5
63	50	135.705	0.019383	4	68.5719	0.885757	1	12	31	44	33	30	2.5	2	1	5
64	50	165.082	0.0137188	4	27.1487	0.12	1	12	31	44	33	30	2.5	2	1	5
65	50	134.869	0.0180871	4	78.9619	0.488	1	12	31	44	33	30	2.5	2	1	5
66	50	164.535	0.00652892	4	8.11863	0.148056	1	12	31	44	33	30	2.5	2	1	5
67	50	112.108	0.0274633	4	51.8112	0.209305	1	12	31	44	33	30	2.5	2	1	5
68	50	82.6401	0.016104	4	19.6198	0.771124	1	12	31	44	33	30	2.5	2	1	5
69	50	90.3651	0.0231042	4	61.869	0.451658	1	12	31	44	33	30	2.5	2	1	5
70	50	100.17	0.0227261	4	53.7876	2.23626	1	12	31	44	33	30	2.5	2	1	5
71	50	146.131	0.0392855	4	46.9758	0.16	1	12	31	44	33	30	2.5	2	1	5
72	50	121.409	0.0291665	4	98.652	0.72706	1	12	31	44	33	30	2.5	2	1	5
73	50	96.9618	0.0317126	4	69.1712	0.746829	1	12	31	44	33	30	2.5	2	1	5
74	50	92.0838	0.0503194	4	45.6771	0.232	1	12	31	44	33	30	2.5	2	1	5
75	50	125.443	0.0135411	4	28.9667	0.231337	1	12	31	44	33	30	2.5	2	1	5
76	50	107.164	0.0280634	4	84.1412	0.815188	1	12	31	44	33	30	2.5	2	1	5
77	50	91.2117	0.0609967	4	28.4765	0.27111	1	12	31	44	33	30	2.5	2	1	5
78	50	103.956	0.027999	4	39.727	0.208	1	12	31	44	33	30	2.5	2	1	5
79	50	144.229	0.0333168	4	45.9556	0.224	1	12	31	44	33	30	2.5	2	1	5
80	50	124.867	0.0186452	4	75.8653	0.680666	1	12	31	44	33	30	2.5	2	1	5
81	50	107.674	0.00902048	4	49.934	1.528	1	12	31	44	33	30	2.5	2	1	5
82	50	116.102	0.0160707	5	57.1887	0.432	1	12	31	44	33	30	2.5	2	1	4
83	50	162.397	0.0190072	6	99.8674	0.491004	1	12	31	44	33	30	2.5	2	1	5
84	50	170.858	0.0163369	6	29.3184	0.552	1	12	31	44	33	30	2.5	2	1	5
85	50	116.374	0.0151372	6	133.193	0.941947	1	12	31	44	33	30	2.5	2	1	5
86	50	167.944	0.0332771	6	92.6523	0.224	1	12	31	44	33	30	2.5	2	1	5
87	50	87.9885	0.0213006	6	14.9539	0.286417	1	12	31	44	33	30	2.5	2	1	5
88	50	121.901	0.02921	6	125.27	0.592	1	12	31	44	33	30	2.5	2	1	5
89	50	121.659	0.0507927	6	75.8519	0.344	1	12	31	44	33	30	2.5	2	1	5
90	50	136.099	0.0275957	6	113.464	1.69403	1	12	31	44	33	30	2.5	2	1	5
91	50	139.247	0.0175699	6	21.6559	0.12	1	12	31	44	33	30	2.5	2	1	5
92	50	104.498	0.0354969	6	29.4187	0.384	1	12	31	44	33	30	2.5	2	1	5
93	50	163.893	0.00966673	6	79.1442	0.421118	1	12	31	44	33	30	2.5	2	1	5
94	50	158.262	0.0204299	6	113.455	0.723715	1	12	31	44	33	30	2.5	2	1	5
95	50	120.179	0.0148847	6	32.5125	0.481883	1	12	31	44	33	30	2.5	2	1	5
96	50	188.332	0.0139062	6	59.5334	1.22278	1	12	31	44	33	30	2.5	2	1	5
97	50	111.261	0.0109106	6	27.2846	0.682996	1	12	31	44	33	30	2.5	2	1	5
98	50	110.312	0.00922689	6	8.687	1.42107	1	12	31	44	33	30	2.5	2	1	5
100	50	267.919	0.00748098	6	14.5116	0.407594	1	12	31	44	33	30	2.5	2	1	5
101	50	180.961	0.0130939	6	27.8189	0.402017	1	12	31	44	33	30	2.5	2	1	5
102	50	114.421	0.00669866	6	2.823	0.192	1	12	31	44	33	30	2.5	2	1	5
103	50	145.585	0.0278602	6	54.9573	1.04681	1	12	31	44	33	30	2.5	2	1	5
104	50	175.667	0.0155394	6	21.8619	0.287132	1	12	31	44	33	30	2.5	2	1	5
105	50	108.398	0.0154809	6	14.8494	0.136	1	12	31	44	33	30	2.5	2	1	5
106	50	138.447	0.0119343	6	121.548	0.656	1	12	31	44	33	30	2.5	2	1	5
107	50	101.848	0.0213924	6	46.5845	0.553827	1	12	31	44	33	30	2.5	2	1	5
108	50	122.866	0.0216926	6	6.54722	0.464	1	12	31	44	33	30	2.5	2	1	5
109	50	133.271	0.0251201	6	87.7814	0.520044	1	12	31	44	33	30	2.5	2	1	5
111	50	118.148	0.0202517	6	46.7443	0.448	1	12	31	44	33	30	2.5	2	1	5
112	50	193.147	0.0134483	6	37.1598	0.64	1	12	31	44	33	30	2.5	2	1	5
113	50	83.2419	0.00176585	6	0.69156	0.136	1	12	31	44	33	30	2.5	2	1	5
114	50	85.4553	0.00618216	6	4.51667	0.32	1	12	31	44	33	30	2.5	2	1	5
115	50	81.2067	0.0104185	6	16.9355	0.694012	1	12	31	44	33	30	2.5	2	1	5
116	50	135.086	0.0185959	6	144.752	0.512	1	12	31	44	33	30	2.5	2	1	5
117	50	118.686	0.0307233	6	55.1647	0.407936	1	12	31	44	33	30	2.5	2	1	5
118	50	110.304	0.0228612	6	6.18924	0.16	1	12	31	44	33	30	2.5	2	1	5
119	50	81.7601	0.0104291	6	9.24497	0.385562	1	12	31	44	33	30	2.5	2	1	5
120	50	77.3741	0.0329353	6	11.8515	0.583851	1	12	31	44	33	30	2.5	2	1	5
121	50	80.2358	0.00657434	6	3.46822	0.495723	1	12	31	44	33	30	2.5	2	1	5
123	50	73.7681	0.0151713	6	6.33173	0.264385	1	12	31	44	33	30	2.5	2	1	5
124	50	80.6853	0.0101391	6	9.62174	0.338469	1	12	31	44	33	30	2.5	2	1	5
125	50	173.869	0.014507	6	2.32374	0.192	1	12	31	44	33	30	2.5	2	1	5
126	50	82.5711	0.00957675	6	12.6183	0.88	1	12	31	44	33	30	2.5	2	1	5
127	50	101.12	0.0212161	6	24.7772	0.427979	1	12	31	44	33	30	2.5	2	1	5
128	50	96.8002	0.0140947	6	18.2532	0.596236	1	12	31	44	33	30	2.5	2	1	5
129	50	110.246	0.0209337	6	12.7519	0.209305	1	12	31	44	33	30	2.5	2	1	5
130	50	127.042	0.0340494	6	48.2889	0.583851	1	12	31	44	33	30	2.5	2	1	5
131	50	91.7168	0.0125125	6	99.9238	0.826204	1	12	31	44	33	30	2.5	2	1	5
132	50	90.163	0.0146939	6	14.1775	0.947381	1	12	31	44	33	30	2.5	2	1	5
133	50	118.162	0.0127886	6	6.49257	0.67198	1	12	31	44	33	30	2.5	2	1	5
134	50	106.234	0.0285182	6	49.9639	0.627915	1	12	31	44	33	30	2.5	2	1	5
135	50	90.501	0.00889688	6	31.1318	1.45412	1	12	31	44	33	30	2.5	2	1	5
136	50	96.4731	0.0211818	6	62.5393	1.60073	1	12	31	44	33	30	2.5	2	1	5
137	50	95.0099	0.0175044	6	61.5483	1.6067	1	12	31	44	33	30	2.5	2	1	5
1	53	103.758	0.0183862	0	73.3686	4.07274	1	18	28	39	29	35	7	6	2	0
2	53	100.566	0.0164462	0	44.9808	1.808	1	18	28	39	29	35	7	6	2	0
3	53	100.319	0.0164113	0	82.3094	2.312	1	18	28	39	29	35	7	6	2	0
4	53	97.3308	0.0155929	0	157.786	4.47274	1	18	28	39	29	35	7	6	2	0
1	53	94.8337	0.0240333	0.5	29.4532	0.880854	1	18	28	39	29	35	7	6	2	1
2	53	93.1821	0.0251474	0.5	40.9238	0.660641	1	18	28	39	29	35	7	6	2	1
3	53	97.3262	0.0128461	0.5	27.9363	1.0032	1	18	28	39	29	35	7	6	2	1
4	53	91.3671	0.0153544	0.5	19.7657	0.611704	1	18	28	39	29	35	7	6	2	1
5	53	85.3788	0.0277477	0.5	29.8603	0.782982	1	18	28	39	29	35	7	6	2	1
1	53	97.2395	0.00768023	1	31.8189	1.17653	1	18	28	39	29	35	7	6	2	2
2	53	136.204	0.0426823	1	6.99199	0.136	1	18	28	39	29	35	7	6	2	2
3	53	108.481	0.00865382	2	17.8637	0.416	1	18	28	39	29	35	7	6	2	3
4	53	180.239	0.00460724	3	21.3648	0.432	1	18	28	39	29	35	7	6	2	4
5	53	112.767	0.0205043	4	71.4282	1.048	1	18	28	39	29	35	7	6	2	5
6	53	96.022	0.026466	4	42.3378	0.312	1	18	28	39	29	35	7	6	2	5
7	53	90.6099	0.0362269	4	48.3353	0.58228	1	18	28	39	29	35	7	6	2	5
8	53	129.503	0.0283398	4	43.4555	0.16	1	18	28	39	29	35	7	6	2	5
9	53	92.9164	0.0234383	4	3.15695	0.32	1	18	28	39	29	35	7	6	2	5
10	53	126.694	0.0302917	4	39.3579	0.144	1	18	28	39	29	35	7	6	2	5
11	53	261.234	0.0109801	4	9.78952	0.525043	1	18	28	39	29	35	7	6	2	5
12	53	111.179	0.00815525	4	2.97982	0.24	1	18	28	39	29	35	7	6	2	5
13	53	116.78	0.0152726	4	3.21637	0.08	1	18	28	39	29	35	7	6	2	5
14	53	106.885	0.0271696	4	4.72812	0.2	1	18	28	39	29	35	7	6	2	5
15	53	79.9426	0.0183813	4	11.8662	0.52	1	18	28	39	29	35	7	6	2	5
16	53	106.874	0.0237751	4	23.2836	0.152	1	18	28	39	29	35	7	6	2	5
17	53	96.9018	0.0199317	4	26.6972	0.792	1	18	28	39	29	35	7	6	2	5
18	53	84.2961	0.016603	4	3.56123	0.24152	1	18	28	39	29	35	7	6	2	5
19	53	128.901	0.0149075	4	36.9479	0.216	1	18	28	39	29	35	7	6	2	5
20	53	113.332	0.0132231	4	37.1317	0.376	1	18	28	39	29	35	7	6	2	5
21	53	122.02	0.0176616	4	9.17263	0.104	1	18	28	39	29	35	7	6	2	5
22	53	118.429	0.025184	4	4.25396	0.168	1	18	28	39	29	35	7	6	2	5
23	53	127.823	0.0259172	4	12.5839	0.104	1	18	28	39	29	35	7	6	2	5
24	53	86.9719	0.0248799	4	31.5241	0.892573	1	18	28	39	29	35	7	6	2	5
26	53	94.2276	0.0126533	4	36.9477	0.584	1	18	28	39	29	35	7	6	2	5
27	53	177.143	0.00639673	5	25.4195	0.288	1	18	28	39	29	35	7	6	2	4
28	53	90.6997	0.0138594	6	29.815	0.52	1	18	28	39	29	35	7	6	2	5
29	53	97.5746	0.0298044	6	56.7124	0.448	1	18	28	39	29	35	7	6	2	5
30	53	105.582	0.0202071	6	23.2677	0.448	1	18	28	39	29	35	7	6	2	5
31	53	108.106	0.0149712	6	17.3282	0.2	1	18	28	39	29	35	7	6	2	5
32	53	154.884	0.0387312	6	81.6366	0.152	1	18	28	39	29	35	7	6	2	5
33	53	86.4115	0.00814853	6	5.15157	0.184	1	18	28	39	29	35	7	6	2	5
34	53	90.1634	0.0150725	6	37.5659	0.895492	1	18	28	39	29	35	7	6	2	5
36	53	119.071	0.0212078	6	9.31347	1.192	1	18	28	39	29	35	7	6	2	5
37	53	140.932	0.0306684	6	29.9976	0.112	1	18	28	39	29	35	7	6	2	5
38	53	83.9474	0.0173349	6	5.88249	0.462038	1	18	28	39	29	35	7	6	2	5
39	53	81.3148	0.0155545	6	16.7451	0.567046	1	18	28	39	29	35	7	6	2	5
40	53	86.2674	0.0244451	6	6.64495	0.104	1	18	28	39	29	35	7	6	2	5
41	53	100.241	0.0616552	6	46.954	0.144	1	18	28	39	29	35	7	6	2	5
42	53	114.67	0.0169373	6	4.24757	0.088	1	18	28	39	29	35	7	6	2	5
43	53	117.833	0.0595516	6	24.7852	0.104	1	18	28	39	29	35	7	6	2	5
44	53	112.769	0.0184177	6	3.13564	0.336	1	18	28	39	29	35	7	6	2	5
45	53	110.736	0.0201332	6	49.883	0.272	1	18	28	39	29	35	7	6	2	5
46	53	82.3167	0.0130642	6	13.8144	0.514542	1	18	28	39	29	35	7	6	2	5
47	53	80.6556	0.0153065	6	18.6788	0.576	1	18	28	39	29	35	7	6	2	5
48	53	82.2474	0.0110961	6	18.6165	0.943615	1	18	28	39	29	35	7	6	2	5
49	53	93.0555	0.0179986	6	21.2719	0.208	1	18	28	39	29	35	7	6	2	5
50	53	107.506	0.019855	6	25.1578	0.192	1	18	28	39	29	35	7	6	2	5
51	53	92.822	0.0136506	6	27.1826	0.312	1	18	28	39	29	35	7	6	2	5
52	53	108.65	0.0255771	6	32.4494	0.176	1	18	28	39	29	35	7	6	2	5
53	53	104.666	0.0123204	6	4.26141	0.104	1	18	28	39	29	35	7	6	2	5
54	53	86.1727	0.0122136	6	13.3376	0.514542	1	18	28	39	29	35	7	6	2	5
55	53	135.797	0.0163203	6	26.4626	0.16	1	18	28	39	29	35	7	6	2	5
56	53	131.954	0.0145366	6	15.7959	0.12	1	18	28	39	29	35	7	6	2	5
57	53	112.187	0.00951345	6	5.8544	0.112	1	18	28	39	29	35	7	6	2	5
58	53	134.575	0.0201875	6	22.2369	0.128	1	18	28	39	29	35	7	6	2	5
59	53	114.631	0.0192429	6	52.5458	0.96	1	18	28	39	29	35	7	6	2	5
1	57	120.304	0.0146539	0	79.4235	5.06767	1	25	15	38	23	24	1	2	1	0
2	57	104.666	0.0154308	0	75.6176	3.216	1	25	15	38	23	24	1	2	1	0
3	57	109.813	0.0151933	0	67.0305	3.4	1	25	15	38	23	24	1	2	1	0
4	57	102.802	0.0167365	0	62.2734	1.93167	1	25	15	38	23	24	1	2	1	0
1	57	109.313	0.0112108	0.5	31.1904	0.513832	1	25	15	38	23	24	1	2	1	1
2	57	116.161	0.0223413	0.5	59.428	0.978727	1	25	15	38	23	24	1	2	1	1
3	57	118.153	0.0136802	0.5	41.9814	1.10107	1	25	15	38	23	24	1	2	1	1
4	57	104.573	0.0125849	0.5	27.3635	0.342554	1	25	15	38	23	24	1	2	1	1
1	57	125.135	0.0192969	1	72.9363	1.01823	1	25	15	38	23	24	1	2	1	2
2	57	160.223	0.0199694	1	38.4998	0.740069	1	25	15	38	23	24	1	2	1	2
3	57	109.03	0.0268088	1	65.4523	0.863038	1	25	15	38	23	24	1	2	1	2
4	57	76.6472	0.0221021	1	11.4872	0.256121	1	25	15	38	23	24	1	2	1	2
5	57	106.527	0.0130674	1	3.39467	0.660004	1	25	15	38	23	24	1	2	1	2
6	57	82.3647	0.0126362	1	1.69952	0.462988	1	25	15	38	23	24	1	2	1	2
7	57	105.45	0.0173966	1	14.6357	0.295524	1	25	15	38	23	24	1	2	1	2
8	57	140.2	0.021308	1	73.6977	0.820768	1	25	15	38	23	24	1	2	1	2
9	57	131.717	0.0301012	1	18.2419	0.808	1	25	15	38	23	24	1	2	1	2
10	57	164.095	0.0252599	1	48.5358	0.352	1	25	15	38	23	24	1	2	1	2
11	57	106.926	0.0209094	1	21.1229	0.228802	1	25	15	38	23	24	1	2	1	2
12	57	183.124	0.01505	1	37.3229	0.627873	1	25	15	38	23	24	1	2	1	2
13	57	131.714	0.0224244	1	14.2166	0.404648	1	25	15	38	23	24	1	2	1	2
14	57	100.814	0.0175451	1	31.5166	0.482689	1	25	15	38	23	24	1	2	1	2
15	57	115.99	0.0220536	1	71.8445	1.048	1	25	15	38	23	24	1	2	1	2
16	57	109.274	0.021002	1	65.593	0.536	1	25	15	38	23	24	1	2	1	2
17	57	105.578	0.00994975	1	5.68538	0.344	1	25	15	38	23	24	1	2	1	2
18	57	155.289	0.0154794	2	43.7931	0.368587	1	25	15	38	23	24	1	2	1	3
19	57	137.71	0.0233482	2	14.129	0.408	1	25	15	38	23	24	1	2	1	3
20	57	141.359	0.015338	2	35.132	0.256121	1	25	15	38	23	24	1	2	1	3
21	57	217.7	0.00695655	3	96.5611	0.568	1	25	15	38	23	24	1	2	1	4
22	57	226.547	0.00794256	4	152.257	0.8	1	25	15	38	23	24	1	2	1	5
23	57	220.062	0.00928987	4	6.48885	0.216	1	25	15	38	23	24	1	2	1	5
24	57	169.226	0.013092	4	41.455	0.352	1	25	15	38	23	24	1	2	1	5
25	57	215.601	0.00838391	4	93.7565	0.4	1	25	15	38	23	24	1	2	1	5
26	57	150.93	0.0137491	4	47.5378	0.985426	1	25	15	38	23	24	1	2	1	5
27	57	189.913	0.00712026	4	26.1916	0.687824	1	25	15	38	23	24	1	2	1	5
28	57	194.245	0.00521876	4	47.4513	0.36448	1	25	15	38	23	24	1	2	1	5
29	57	118.344	0.00848543	4	64.8381	0.669855	1	25	15	38	23	24	1	2	1	5
30	57	84.9182	0.0213789	4	49.3889	0.687826	1	25	15	38	23	24	1	2	1	5
31	57	112.714	0.0272086	4	56.2214	0.248	1	25	15	38	23	24	1	2	1	5
32	57	153.139	0.00950809	4	79.3753	1.03187	1	25	15	38	23	24	1	2	1	5
33	57	121.577	0.0128418	4	6.24918	0.817616	1	25	15	38	23	24	1	2	1	5
34	57	107.331	0.0115863	4	2.95852	0.4	1	25	15	38	23	24	1	2	1	5
35	57	133.587	0.0112154	4	89.3659	0.552	1	25	15	38	23	24	1	2	1	5
36	57	105.505	0.0120644	4	7.45192	0.660383	1	25	15	38	23	24	1	2	1	5
37	57	216.141	0.00421125	5	82.3294	0.68	1	25	15	38	23	24	1	2	1	4
38	57	212.807	0.0113813	6	94.7212	0.64	1	25	15	38	23	24	1	2	1	5
39	57	144.309	0.00751535	6	25.4881	0.902367	1	25	15	38	23	24	1	2	1	5
40	57	139.082	0.0132657	6	8.94846	0.104	1	25	15	38	23	24	1	2	1	5
42	57	186.718	0.00866102	6	38.7797	0.26424	1	25	15	38	23	24	1	2	1	5
43	57	182.575	0.0072442	6	66.9372	0.592	1	25	15	38	23	24	1	2	1	5
44	57	96.6122	0.00614722	6	3.77524	0.224	1	25	15	38	23	24	1	2	1	5
45	57	129.455	0.0125171	6	15.1355	0.128	1	25	15	38	23	24	1	2	1	5
46	57	163.658	0.0247428	6	36.9875	0.288	1	25	15	38	23	24	1	2	1	5
47	57	159.379	0.0283294	6	44.8367	0.137911	1	25	15	38	23	24	1	2	1	5
48	57	168.146	0.0193182	6	95.557	0.952	1	25	15	38	23	24	1	2	1	5
49	57	164.604	0.0104619	6	11.6386	0.965379	1	25	15	38	23	24	1	2	1	5
50	57	171.369	0.0274058	6	124.498	0.472838	1	25	15	38	23	24	1	2	1	5
51	57	122.645	0.0225669	6	96.5745	0.434457	1	25	15	38	23	24	1	2	1	5
52	57	102.976	0.0155425	6	55.1497	0.580772	1	25	15	38	23	24	1	2	1	5
53	57	168.471	0.0137582	6	15.3523	0.287582	1	25	15	38	23	24	1	2	1	5
54	57	164.368	0.0192548	6	43.3332	0.278799	1	25	15	38	23	24	1	2	1	5
55	57	141.924	0.0302843	6	94.7832	0.264	1	25	15	38	23	24	1	2	1	5
56	57	171.174	0.0145431	6	29.7196	0.216	1	25	15	38	23	24	1	2	1	5
1	58	157.883	0.00884677	0	112.878	10.2243	2	30	27	19	37	26	5	2	1	0
2	58	172.236	0.00855564	0	93.1783	4.78432	2	30	27	19	37	26	5	2	1	0
1	58	158.575	0.00392262	0.5	16.4085	0.611704	2	30	27	19	37	26	5	2	1	1
2	58	182.221	0.00513321	0.5	72.3496	2.54469	2	30	27	19	37	26	5	2	1	1
3	58	151.572	0.00881888	0.5	115.55	2.1532	2	30	27	19	37	26	5	2	1	1
2	58	188.624	0.0162335	1	151.931	0.784	2	30	27	19	37	26	5	2	1	2
3	58	189.305	0.0165052	1	145.958	1.504	2	30	27	19	37	26	5	2	1	2
4	58	223.8	0.0131162	1	95.8485	0.4	2	30	27	19	37	26	5	2	1	2
5	58	194.267	0.0106597	1	59.1498	0.64	2	30	27	19	37	26	5	2	1	2
6	58	211.897	0.0109034	1	77.5436	1.70403	2	30	27	19	37	26	5	2	1	2
7	58	155.733	0.0038026	1	3.54184	0.12	2	30	27	19	37	26	5	2	1	2
8	58	163.614	0.00703871	1	165.458	2.35805	2	30	27	19	37	26	5	2	1	2
9	58	175.364	0.0119973	1	93.9334	0.887577	2	30	27	19	37	26	5	2	1	2
10	58	194.903	0.0126606	1	64.7657	1.02262	2	30	27	19	37	26	5	2	1	2
11	58	258.226	0.00640967	1	85.6176	0.49473	2	30	27	19	37	26	5	2	1	2
12	58	202.779	0.0215664	1	97.3835	0.360925	2	30	27	19	37	26	5	2	1	2
13	58	146.152	0.0181837	1	34.5854	0.296	2	30	27	19	37	26	5	2	1	2
14	58	189.875	0.0190861	1	59.4483	0.229582	2	30	27	19	37	26	5	2	1	2
15	58	215.51	0.0089711	1	28.9387	0.276928	2	30	27	19	37	26	5	2	1	2
16	58	137.501	0.00976152	1	1.74634	0.529357	2	30	27	19	37	26	5	2	1	2
17	58	148.757	0.0303949	1	8.44511	0.072	2	30	27	19	37	26	5	2	1	2
18	58	254.172	0.00660086	1	131.939	1.37551	2	30	27	19	37	26	5	2	1	2
19	58	126.307	0.00711906	1	15.4645	0.384	2	30	27	19	37	26	5	2	1	2
21	58	137.043	0.0119363	1	5.76483	0.08	2	30	27	19	37	26	5	2	1	2
22	58	147.813	0.00288841	1	49.6197	0.545048	2	30	27	19	37	26	5	2	1	2
23	58	181.553	0.00379252	1	7.45943	0.476419	2	30	27	19	37	26	5	2	1	2
24	58	180.506	0.00746815	1	16.589	0.384987	2	30	27	19	37	26	5	2	1	2
25	58	170.858	0.00504477	1	46.7152	0.922896	2	30	27	19	37	26	5	2	1	2
26	58	137.003	0.0075313	1	45.4554	0.656	2	30	27	19	37	26	5	2	1	2
27	58	117.769	0.00579407	1	22.9337	0.488293	2	30	27	19	37	26	5	2	1	2
28	58	148.919	0.00991353	1	62.8965	0.312	2	30	27	19	37	26	5	2	1	2
29	58	300.95	0.000956874	2	3.5839	0.128	2	30	27	19	37	26	5	2	1	3
30	58	212.38	0.00726834	2	13.4752	0.624	2	30	27	19	37	26	5	2	1	3
31	58	180.866	0.0223461	2	9.65649	0.565382	2	30	27	19	37	26	5	2	1	3
32	58	146.189	0.000298572	2	0.242238	0.300734	2	30	27	19	37	26	5	2	1	3
33	58	278.781	0.00468925	3	89.8317	0.496	2	30	27	19	37	26	5	2	1	4
34	58	141.002	0.00725172	4	14.9483	1.01059	2	30	27	19	37	26	5	2	1	5
35	58	159.982	0.00539644	4	135.957	0.616	2	30	27	19	37	26	5	2	1	5
36	58	207.481	0.016432	4	97.1741	0.24	2	30	27	19	37	26	5	2	1	5
37	58	176.106	0.00769647	4	95.7126	1.08278	2	30	27	19	37	26	5	2	1	5
38	58	183.186	0.0150198	4	131.486	1.19493	2	30	27	19	37	26	5	2	1	5
39	58	171.431	0.0183589	4	16.1928	0.605949	2	30	27	19	37	26	5	2	1	5
40	58	142.224	0.0279172	4	64.7428	0.685758	2	30	27	19	37	26	5	2	1	5
41	58	157.643	0.0143405	4	64.7338	0.56948	2	30	27	19	37	26	5	2	1	5
42	58	202.146	0.0146813	4	159.497	0.509795	2	30	27	19	37	26	5	2	1	5
43	58	115.826	0.0140834	4	47.3482	1.04668	2	30	27	19	37	26	5	2	1	5
44	58	168.393	0.0215979	4	19.1356	0.627159	2	30	27	19	37	26	5	2	1	5
45	58	132.621	0.0122457	4	54.7921	0.810084	2	30	27	19	37	26	5	2	1	5
46	58	166.958	0.00958368	4	156.516	1.54016	2	30	27	19	37	26	5	2	1	5
47	58	171.612	0.00647302	4	65.8629	0.904	2	30	27	19	37	26	5	2	1	5
48	58	122.2	0.00954132	4	18.2238	0.8924	2	30	27	19	37	26	5	2	1	5
49	58	202.332	0.0107648	4	138.366	0.373551	2	30	27	19	37	26	5	2	1	5
50	58	167.084	0.00725494	4	49.5437	0.457172	2	30	27	19	37	26	5	2	1	5
51	58	200.41	0.0171641	4	146.216	0.216	2	30	27	19	37	26	5	2	1	5
52	58	343.062	0.0154827	4	129.597	0.328	2	30	27	19	37	26	5	2	1	5
53	58	203.396	0.0161132	4	156.757	0.664	2	30	27	19	37	26	5	2	1	5
54	58	141.016	0.0173492	4	3.34661	0.43311	2	30	27	19	37	26	5	2	1	5
55	58	170.263	0.0108603	4	66.3393	0.688	2	30	27	19	37	26	5	2	1	5
56	58	185.921	0.0100073	4	216.688	2.77951	2	30	27	19	37	26	5	2	1	5
57	58	292.608	0.00503963	5	121.587	0.672	2	30	27	19	37	26	5	2	1	4
58	58	422.467	0.00405665	6	131.963	0.48	2	30	27	19	37	26	5	2	1	5
59	58	174.32	0.00717571	6	12.2876	0.565449	2	30	27	19	37	26	5	2	1	5
60	58	114.812	0.0134165	6	86.2191	1.00662	2	30	27	19	37	26	5	2	1	5
61	58	175.846	0.0121204	6	178.656	0.900281	2	30	27	19	37	26	5	2	1	5
62	58	156.195	0.0139211	6	83.7936	0.776365	2	30	27	19	37	26	5	2	1	5
63	58	124.315	0.0103897	6	16.1985	0.769974	2	30	27	19	37	26	5	2	1	5
64	58	163.515	0.0091737	6	169.172	1.32339	2	30	27	19	37	26	5	2	1	5
65	58	193.708	0.0164551	6	15.2285	1.06535	2	30	27	19	37	26	5	2	1	5
66	58	147.357	0.00391358	6	3.65865	0.553419	2	30	27	19	37	26	5	2	1	5
67	58	129.866	0.00624562	6	37.7515	0.99856	2	30	27	19	37	26	5	2	1	5
68	58	301.304	0.0230872	6	15.8822	0.472	2	30	27	19	37	26	5	2	1	5
69	58	144.192	0.0238527	6	137.937	1.20308	2	30	27	19	37	26	5	2	1	5
70	58	154.033	0.0115361	6	83.6225	1.02987	2	30	27	19	37	26	5	2	1	5
71	58	175.567	0.00576449	6	5.45982	0.830128	2	30	27	19	37	26	5	2	1	5
72	58	156.768	0.0122763	6	47.5599	0.818097	2	30	27	19	37	26	5	2	1	5
73	58	212.105	0.00807034	6	68.9785	1.176	2	30	27	19	37	26	5	2	1	5
74	58	122.741	0.00744164	6	11.3412	0.43311	2	30	27	19	37	26	5	2	1	5
75	58	123.45	0.0100221	6	31.1664	0.440839	2	30	27	19	37	26	5	2	1	5
76	58	166.678	0.00822595	6	3.48925	0.4	2	30	27	19	37	26	5	2	1	5
77	58	127.029	0.00698659	6	1.1419	0.372956	2	30	27	19	37	26	5	2	1	5
78	58	160.09	0.010583	6	54.328	0.432	2	30	27	19	37	26	5	2	1	5
79	58	167.389	0.0061328	6	78.8289	1.3568	2	30	27	19	37	26	5	2	1	5
80	58	164.62	0.00578524	6	61.4156	0.855052	2	30	27	19	37	26	5	2	1	5
81	58	177.446	0.00783726	6	41.2248	0.376	2	30	27	19	37	26	5	2	1	5
82	58	160.549	0.0109921	6	45.6894	0.416	2	30	27	19	37	26	5	2	1	5
83	58	143.989	0.00595851	6	69.5563	0.848	2	30	27	19	37	26	5	2	1	5
84	58	149.767	0.00837953	6	54.1732	1.07394	2	30	27	19	37	26	5	2	1	5
85	58	118.288	0.00827922	6	17.2545	0.372956	2	30	27	19	37	26	5	2	1	5
86	58	139.555	0.00908046	6	15.5328	0.529357	2	30	27	19	37	26	5	2	1	5
87	58	165.798	0.0185259	6	73.7877	1.01059	2	30	27	19	37	26	5	2	1	5
88	58	194.851	0.00908015	6	119.564	1.03465	2	30	27	19	37	26	5	2	1	5
89	58	155.265	0.0153153	6	57.9611	0.974498	2	30	27	19	37	26	5	2	1	5
90	58	172.938	0.00804484	6	26.6497	0.92	2	30	27	19	37	26	5	2	1	5
91	58	198.949	0.0136234	6	163.15	0.528	2	30	27	19	37	26	5	2	1	5
92	58	170.807	0.0135562	6	112.779	0.748408	2	30	27	19	37	26	5	2	1	5
1	61	107.488	0.0176579	0	70.3345	5.688	1	21	13	34	29	24	5	2	1	0
2	61	100.143	0.0161205	0	77.8756	3.824	1	21	13	34	29	24	5	2	1	0
3	61	113.219	0.0125202	0	67.5721	3.41104	1	21	13	34	29	24	5	2	1	0
1	61	110.636	0.0245635	0.5	47.7239	0.782982	1	21	13	34	29	24	5	2	1	1
2	61	117.818	0.0048113	0.5	127.564	0.734045	1	21	13	34	29	24	5	2	1	1
3	61	98.9739	0.0204986	0.5	35.5329	1.71277	1	21	13	34	29	24	5	2	1	1
1	61	130.404	0.0331234	1	78.3926	0.423108	1	21	13	34	29	24	5	2	1	2
2	61	124.028	0.0125086	1	29.8418	0.35691	1	21	13	34	29	24	5	2	1	2
3	61	126.041	0.0246839	1	112.935	0.506583	1	21	13	34	29	24	5	2	1	2
4	61	128.606	0.0197675	1	76.9325	0.472043	1	21	13	34	29	24	5	2	1	2
5	61	126.45	0.0232267	1	58.9256	0.402963	1	21	13	34	29	24	5	2	1	2
6	61	112.059	0.0175672	1	24.9784	0.725334	1	21	13	34	29	24	5	2	1	2
7	61	121.175	0.0169239	1	4.99222	0.39145	1	21	13	34	29	24	5	2	1	2
8	61	144.811	0.0405164	1	41.579	0.840466	1	21	13	34	29	24	5	2	1	2
9	61	112.385	0.0133048	1	37.3938	0.299344	1	21	13	34	29	24	5	2	1	2
10	61	100.408	0.0190968	1	26.3553	0.248	1	21	13	34	29	24	5	2	1	2
11	61	122.225	0.0194668	1	84.3388	0.463577	1	21	13	34	29	24	5	2	1	2
12	61	88.0549	0.0194462	1	12.7994	0.439575	1	21	13	34	29	24	5	2	1	2
13	61	155.544	0.0172369	1	54.1837	0.184	1	21	13	34	29	24	5	2	1	2
14	61	157.011	0.0118205	2	24.5497	0.136	1	21	13	34	29	24	5	2	1	3
15	61	131.774	0.0145941	2	22.7792	0.168	1	21	13	34	29	24	5	2	1	3
16	61	205.929	0.0123995	3	111.575	0.544	1	21	13	34	29	24	5	2	1	4
17	61	169.435	0.0174024	4	147.944	0.456	1	21	13	34	29	24	5	2	1	5
18	61	162.551	0.0226927	4	112.291	0.679281	1	21	13	34	29	24	5	2	1	5
19	61	171.139	0.0172444	4	66.6459	0.192	1	21	13	34	29	24	5	2	1	5
20	61	143.871	0.0287289	4	52.5645	0.248	1	21	13	34	29	24	5	2	1	5
21	61	102.194	0.0171432	4	54.962	1.6405	1	21	13	34	29	24	5	2	1	5
22	61	110.383	0.0160118	4	44.9963	0.587175	1	21	13	34	29	24	5	2	1	5
23	61	154.32	0.0236941	4	8.55968	0.176	1	21	13	34	29	24	5	2	1	5
24	61	187.995	0.0321279	4	13.8842	0.328028	1	21	13	34	29	24	5	2	1	5
25	61	285.159	0.00945467	4	176.311	0.344	1	21	13	34	29	24	5	2	1	5
26	61	226.643	0.0107027	4	84.7519	0.192	1	21	13	34	29	24	5	2	1	5
27	61	111.975	0.0113305	4	16.2213	0.712	1	21	13	34	29	24	5	2	1	5
[truncated: 2,122 more rows]
